# Supplementary material for: Transcriptome Analysis Identifies Tumor Immune Microenvironment Signaling Networks Supporting Metastatic Castration-Resistant Prostate Cancer
Source: Onco (Basel). Author manuscript; Available in PMC 2024 Mar 1. (PMC10906979; doi:10.3390/onco3020007)
Supplement: Table S1 [file NIHMS1964229-supplement-Table_S1.txt]

Hugo_Symbol	TP_2077_Tumor	TP_2078_Tumor	SC_9056_T	SC_9136_Tumor	SC_9137_Tumor	SC_9138_Tumor	SC_9139_Tumor	SC_9140_Tumor	SC_9141_Tumor	SC_9142_Tumor	TP_2079_Tumor	MO_1469_T	TP_2081_T	SC_9074_T	SC_9086_T	SC_9145_Tumor	SC_9148_Tumor	SC_9144_Tumor	SC_9150_Tumor	SC_9151_Tumor	SC_9152_Tumor	SC_9153_Tumor	MO_1473_Tumor	TP_2093_T	TP_2096_T	SC_9156_Tumor	SI_9157_Tumor	SC_9162_Tumor	SC_9163_Tumor	SC_9165_Tumor	SC_9158_Tumor	SC_9170_Tumor	SC_9171_Tumor	SC_9027_T	SC_9175_T	SC_9172_Tumor	SC_9173_Tumor	MO_1492_T	MO_1490_T	MO_1499_T	MO_1510_T	MO_1511_T	MO_1514_T	MO_1517_T	SC_9176_T	SC_9178_T	SC_9177_T	SC_9179_T	SC_9146_T
OR4F5	0	0	0	0	0	0	0	0	0	0	0.040594379	0	0	0	0	0	0	0	0	0	0	0	0	0	0	0	0	0	0	0	0	0	0	0	0	0	0	0	0	0	0	0	0	0	0	0	0	0	0
SAMD11	6.674410168	0.576110336	0.622057412	2.690699716	2.850699994	1.539840327	2.422843258	2.355441425	11.95165562	3.824778812	5.681831294	2.866139555	1.087016906	0.542306728	1.261988085	0.416443456	2.887404445	6.867931646	2.319843181	2.07186491	4.06952746	6.23487145	6.406285758	0.098199625	0.084543258	0.434471168	2.053119108	1.283053798	2.599865049	4.457236722	2.819559326	4.574465469	3.791690698	2.704775187	0.223164438	2.062463815	0.245176714	0.833036694	2.354037654	4.217214408	0.376396877	1.930537516	0.974659697	1.425672468	2.671125063	0.24925112	5.709092873	3.315120293	0.198908284
KLHL17	6.529072814	1.52659739	3.32306234	4.587527069	4.277483337	1.958660843	1.987347316	2.219988936	27.28722103	1.800912725	10.75314639	3.306270735	5.3780102	1.750143575	3.30054301	3.814736131	3.259138388	4.902472355	5.26250867	3.434697401	2.252668092	2.709055539	4.569376251	3.239506735	2.285279569	2.556158211	1.07641397	1.539824379	9.959960829	2.318656768	1.542240184	6.523910085	3.458414642	2.643816432	4.306895918	13.0376438	3.168770805	4.296129176	4.790813313	5.718978356	6.034927472	2.434570412	2.777148341	1.544968327	2.391415779	1.416332776	1.625511964	1.245306817	1.40655452
PLEKHN1	2.727991083	1.169574548	0.740651392	1.357653023	2.189252133	0.385126567	1.031615294	2.076065627	10.56728165	0.486879898	5.543988787	0.426745322	3.220182525	0.575977296	2.725714261	2.973235292	2.631648717	4.722841962	1.401461587	0.906362407	3.571016077	0.824511278	1.461127702	1.019789097	1.758683005	0.35087936	1.133488526	1.657255057	2.0307442	0.410423544	1.000080976	2.160230967	1.545285623	1.151417966	2.159979415	3.417493509	2.378312401	1.55726347	2.721133026	3.192031946	1.763357446	1.113200063	2.307676757	1.247646506	1.762381094	0.300443618	1.391576144	1.273554404	1.848312228
ISG15	13.04853909	678.2743624	5.619420899	185.4900934	43.19979253	17.61389251	74.37558641	414.3539022	8.06115833	115.5708311	20.62507313	28.87410265	17.36737196	50.26544948	140.331062	11.27722407	181.5289357	7.815141306	6.74567364	19.27666532	20.17247239	36.92960213	117.8171573	214.0313433	16.94490782	50.68220009	391.5799028	105.8643322	17.81880336	59.82701176	126.188601	10.96664675	92.82178719	11.40400683	15.85798665	14.59759137	536.9241698	61.89492753	28.86322468	80.06413623	265.0068583	72.1976976	386.7317194	8.72229191	32.55164407	333.8684047	24.10840792	82.54759052	31.68665942
AGRN	25.40011247	41.52772945	18.56664027	21.02644401	16.48693483	16.36008103	20.37531492	58.41622352	29.15267803	13.93284867	9.363373162	15.91717467	23.56873808	13.89823066	51.85573861	26.76854897	33.62694952	26.31887961	16.24175228	11.3885914	51.94929178	13.68390404	12.57179575	13.49593608	19.57490323	16.39404068	6.291578534	27.10249492	25.25450423	13.55251473	6.516582532	43.55713556	41.30826215	4.351825791	23.106024	14.74152651	45.48474822	27.98509762	25.49343065	27.79277551	66.39441767	27.27817359	39.50782904	12.31982138	30.68782861	9.883877909	6.301103239	15.54561769	10.92462917
TTLL10	0.098217593	0.044538296	0.086640894	0.161499261	0.352765463	0.096976625	0.077558491	0.009038199	0.025497595	0.033183313	2.871315326	0.277453897	0.264315236	0.117127207	0.173356322	0.016857839	0.109100879	0.46764103	0.239778376	0.040669386	0.287647144	0.153801807	0.149793092	0.033922496	0.088903404	0.089903075	0.03584086	0.077567366	0.113152884	0.127944937	0.076096316	0.134405816	0.080362964	0.482002324	0.290940478	0.022680587	0.620854286	0.382897571	0.094729918	0.146053278	0.690128121	0.015489564	0.038494865	0.050534785	0.028159227	0.072807149	0.13514936	0.1035381	0.091413539
B3GALT6	23.02353768	23.39282917	18.32703125	10.38488327	17.95192594	12.41541309	14.2396671	19.60172152	22.64169853	10.28940197	9.689756219	14.72225975	24.43086467	9.428565716	10.59986223	22.3968847	21.06931157	14.65567456	12.53384971	13.73620756	9.273761229	10.82766741	19.02452247	11.54815151	27.64059956	11.77953924	7.999694849	11.05980589	15.43408223	14.64259165	7.450134936	14.33465026	12.72822208	9.820436751	7.986788478	9.754429668	15.91390011	13.40166985	20.92001367	18.68558118	20.83069598	19.65640458	20.69029523	16.06533211	20.22887536	25.15155889	7.975702682	6.412823776	2.460556033
SCNN1D	1.325291194	0.216958091	2.236871572	1.526210805	0.874551014	0.555276468	0.535228565	0.325803605	2.945449107	0.35315896	7.50530726	0.606745573	2.20932053	0.563543257	1.499654351	0.334075406	0.523551273	3.268305834	2.468088354	1.56366643	0.840724245	1.047283103	1.611382598	0.704724134	0.392171241	0.513449486	0.440444284	0.604925929	2.209033262	0.438911555	0.84308405	3.06848768	1.23212593	1.330881969	1.140930654	2.476009184	0.644450256	0.536832106	2.580505292	3.052472469	4.188518189	0.747464798	0.826255168	0.56071739	0.690428441	0.063332737	0.9193375	0.583168679	0.549077646
PUSL1	11.57801038	3.883096083	7.688813178	8.335769525	11.94511852	6.110359044	6.077053713	9.027361565	29.45847766	8.043504027	13.90192801	8.726923397	22.71451413	5.13430985	8.296903424	12.35401948	10.14656819	9.325032903	10.95013171	6.870795944	9.894366076	4.754524437	7.168083055	6.678368116	13.54351893	3.907734686	6.72651708	10.06295893	9.043505943	5.49569825	7.241590087	14.66551363	19.12267108	5.09273471	11.90431534	12.83295782	3.349839042	9.995578926	20.25905623	15.3797492	10.54374216	11.46281319	7.708802939	5.3727264	12.53301392	12.36991763	6.453273785	9.015276654	5.341192302
CPTP	18.05762704	17.8551469	16.09827469	4.283570227	17.5486553	11.51508153	13.8348295	17.10865405	7.896998107	10.60570872	11.63163668	10.0844865	15.23085318	12.08563908	12.8670239	12.94480179	23.22320907	9.064484185	9.640194369	5.206921973	14.12918402	11.59155439	6.720643978	8.171582111	28.80019041	8.154397439	5.342257793	14.4311754	19.57390402	8.569842258	2.855627914	7.812253214	8.022056527	5.476859705	10.93427555	4.922204688	17.03122202	13.72665271	8.859170741	9.687003856	20.97775937	20.41670796	17.87299606	9.04635632	16.13396997	23.08292495	6.901292534	3.66360796	4.00921544
TAS1R3	0.242017716	0.115874288	0.189583531	0.171296023	0.201667598	0.278109785	0.367007988	0.242876688	0.765921815	0.449284146	2.804490271	0.814723857	0.88330567	0.067058619	0.373079937	0.216319842	0.12663075	0.691841494	0.379260488	0.557993221	0.325559977	0.076207243	0.466224855	0.093886851	0.048873136	0.127817299	0.146191333	0.164246346	0.276117659	0.441418256	0.136841405	1.801981214	0.590708173	0.393341665	0.110058317	0.410195529	0.366837903	0.183386632	0.427250257	0.375689947	0.769055674	0.275176281	0.161048269	0.106220092	0.120198087	0.317841567	0.198539065	0.158737518	0.12250118
TMEM88B	0.102587521	0	0	0.224912981	0.041122859	0.044426026	0	0.047201648	0.142671653	0.037673603	3.493418437	2.531841397	0.17926963	0.050138716	0.104062842	0.080035831	0	0.881919023	0.054444928	0.404560578	0.364176035	0.086368174	0.093129603	0.052105568	0	0.080950923	0.042540344	0.077902421	0	0.376443668	0.048464645	0.093590561	0.107613459	1.306114367	0.047780675	0.042303034	0	0.042009829	0	0.192615562	0.294458135	0.050558534	0	0	0	0	0.100830334	0.096557811	0
VWA1	52.63362029	24.6105639	29.7954933	31.11652169	21.532205	22.32955619	23.09525832	41.06524698	42.04158993	26.58279189	6.324237698	24.06686535	39.84368163	20.36022362	34.50190324	27.50166496	27.03556222	28.75053464	7.973403751	24.14763697	16.86212259	14.57820591	17.54708763	11.12613571	38.45953334	16.00493235	9.920807494	40.37944885	14.09502272	12.85133891	9.0261205	37.23681551	68.40981521	9.884324489	22.49879165	10.09082957	19.4950615	22.57212167	37.69369508	28.99575564	22.57639488	21.06389617	27.89994996	13.3265635	48.80834617	31.97926138	7.268143025	39.32546965	4.587824591
ATAD3C	1.433291994	0.222056102	0.532552424	1.745750428	0.232821829	0.227182149	0.328776518	1.293085153	37.26082248	0.378423901	8.107576306	2.454262103	2.692906878	0.238081286	2.195110432	0.416589219	0.272537081	3.871810437	0.447454261	0.803510458	0.440631918	0.212944395	2.253628544	0.190323686	0.141325683	0.3400387	0.473924909	1.636166512	0.166037516	0.412505699	0.185875878	3.794580147	0.923725974	1.850486574	0.401410581	1.637895098	0.466976729	0.176464541	2.536216037	1.519685868	2.828707275	0.36011216	0.175931398	3.177610142	0.250675251	0.228169598	0.046037308	0.493769375	0.214279423
ATAD3B	4.334813049	1.939227932	9.169722834	12.27956189	4.46921727	4.812973371	4.729132506	5.315956816	35.34798215	5.734678072	11.01636379	8.599989437	19.70575213	2.269008104	5.76178595	14.17926946	3.645194217	6.58785736	9.622213932	8.764025751	5.875911792	2.279992271	8.636622357	3.108295475	3.26314528	4.162957479	4.244073469	5.354935455	6.077864929	3.831444456	4.677268934	16.85338031	8.734649641	2.646005781	6.765365123	28.17224483	3.263966056	4.904073112	15.33928567	11.25912564	11.70027053	4.55001356	2.828732945	2.194987821	3.882179494	2.886501877	3.508699356	4.70072308	4.230507937
ATAD3A	11.2676103	14.16994058	11.06034661	10.39405824	8.488963329	6.83274323	9.135907644	10.54614373	29.28060663	14.42089001	9.981324464	11.23662432	16.35699292	5.760982311	10.14551605	10.89022152	10.99220812	6.974354446	9.14783988	7.017287598	6.49536606	5.957090548	9.931990091	7.630625833	17.3863253	5.834832674	4.867063868	8.709135872	13.52930489	7.483260457	3.984382541	8.910375173	11.57338755	3.512651852	8.004683315	15.26646887	8.189291231	14.91347126	16.56198763	13.3923524	17.6530965	6.908261387	10.67212586	5.200210319	9.334018507	9.535062155	4.721541835	5.784014901	5.104921592
MIB2	10.35301913	5.914282113	7.799362325	11.5512059	7.486720435	7.159662247	7.9529182	4.769273155	30.92755279	5.712580117	10.27019771	11.71423663	14.77219611	3.155611436	6.794756558	9.561078553	8.042028034	7.388695388	8.295365403	8.924016633	9.681423933	7.616426567	7.01099594	4.532916468	6.802075844	4.996502097	3.376196585	5.628030135	8.76616696	5.339953093	2.918346708	14.17326953	8.470091293	2.448703591	8.322634582	14.78431994	10.77160072	5.47787515	15.18555272	10.22056746	10.71020746	7.162647516	6.731495416	5.695890546	7.809517776	4.245001301	8.021958879	3.357666815	2.448012682
MMP23B	0.042224983	0.043517217	0.289706773	0.601731608	0.135409218	0.219428816	1.185542191	0.310850872	1.01787566	0.186077283	1.220849696	0.192388599	0.368936543	0.206370755	0.128496673	0	0.362946416	0.279228861	0.089638043	0.208146217	0.412210457	0.497687487	0.191660537	0.085786525	0.127402317	0.29987431	0.035019177	0.288581449	0.261939208	1.433232595	0.119688171	1.078611454	0.221468285	0.195489511	0.393330135	0.104471472	0.089568152	0.172912288	0.214345195	0.380546346	0.290877243	0.832394901	0.137911901	0.563254782	0.322826852	0.089430606	1.992082814	0.317945254	0.099914832
CALML6	0.07489486	0	0.587263662	0.016419956	0.264194303	0.116760903	0.249708408	0.082703879	0.666615101	0.088012553	9.470159915	0.693857755	0.693649492	0.307475114	0.850885623	0.105175466	0.406064988	1.674015746	0.3497821	0.265817489	0.438685003	0.025221517	0.394342172	0.121728311	0.075324907	0.094558216	0.136650477	0.204743882	0.809738583	0.109930314	0.382125718	0.860914603	0.282830715	1.64124374	1.032527124	0.506492296	0.190641476	0.257624805	0.304148916	1.541201439	0.137581808	0.088585613	0.171230971	0.171265792	0.085890166	0	0.250280839	0.183281336	0.129961262
GABRD	2.299379832	0.853903971	0.547694112	0.725195178	2.440758388	0.589666539	0.721332029	2.718805531	2.483222569	0.641562874	8.439198621	3.989694085	2.99675433	2.009029606	5.322931743	2.079532511	1.63500129	4.387517253	1.015796822	0.639555299	0.30210673	3.157909965	0.956235265	0.933003619	3.701424573	0.78050499	1.006759998	1.214460678	0.495199198	0.665811982	0.309498367	0.890653533	0.485101084	6.586510691	1.058982291	0.423764582	0.286108736	4.239836453	4.401550934	1.278292952	1.696073005	0.633078589	2.171202379	1.327989973	4.161669312	0.700570125	2.171614859	0.253904186	0.020264081
PRKCZ	8.931493773	13.1842516	11.38134619	3.518696157	10.65433107	6.282682134	4.621309659	8.688981569	16.08817628	4.302133084	10.269827	5.149064554	8.87651875	5.267538412	9.406935087	11.06267245	13.68542477	7.238771478	4.720198975	3.492625621	5.181745566	6.576517935	3.930668255	6.126315374	9.826386757	6.115950764	3.264502049	5.031610704	9.356111399	1.9215611	2.93545364	6.835765928	7.284864276	2.983031786	8.24557415	7.203674644	12.60388956	11.78602591	5.942864909	6.014507843	14.87597205	9.293067993	6.190874422	5.210500362	8.46843026	10.08846937	3.127286345	2.536074033	2.213947164
SKI	27.74986657	22.51609138	15.48263186	12.54573274	10.52977945	21.93861332	22.29445222	22.05414087	26.44735855	17.63284056	8.583376724	20.74406364	16.55430042	13.97870864	19.43316307	32.82827633	27.17877725	17.53339774	9.208250975	15.36859529	15.42896301	13.08896936	9.327393606	6.470541295	20.88664298	10.95405293	4.81186751	11.85857316	23.30349904	27.61647179	4.974997866	15.76577351	15.96367701	4.813497009	9.261372801	10.28666107	19.24661432	16.30545529	13.84171586	15.76591616	18.88327143	21.58209776	19.46163886	14.0909997	21.18015058	9.997122789	29.04385553	7.28890104	3.391282844
RER1	23.43955282	33.22564495	29.65801917	16.74109088	38.96114404	25.32647922	28.53665204	28.56801081	18.73159245	24.35762832	9.247986539	17.60641369	41.89595617	26.92618502	31.8975889	24.76120814	53.02578112	20.59063723	22.06606778	13.00537589	24.05023472	22.87344745	20.26431016	24.42887574	47.20253277	15.28560587	50.88019199	24.22405661	30.01793306	18.49155031	30.85400593	19.52809456	28.58888579	23.32443591	29.01894328	18.14910835	35.45960543	32.58206523	23.61845409	31.85116829	27.66349246	34.89840374	26.95958561	19.56566874	42.5184158	46.02098544	21.56883896	26.68165591	37.5471729
PLCH2	2.209772298	0.777648495	0.369788019	0.579001562	1.060368906	1.361206818	0.620433242	0.341228053	1.642037715	0.417231322	5.958319557	0.207096513	0.176123563	0.316099338	1.765905015	0.29265964	1.122545365	1.734309477	0.418762361	0.403837177	5.038645694	2.608192448	0.094920193	0.088694825	1.088463744	0.067196713	0.961033627	0.168623191	0.206338564	0.499379274	0.484798325	1.356111647	1.053856877	1.349109631	1.096488402	0.352043093	1.421081314	0.690377754	0.6712194	0.518120132	8.503596158	0.481306582	0.628440477	1.177024905	1.638981405	0.142688961	1.337056284	0.887758003	0.163242831
TNFRSF14	100.1163973	6.626446327	38.1817184	40.21179772	17.67570966	38.07068586	40.01212551	17.87801743	22.25367883	38.12162381	21.84145723	19.77889189	31.14967054	5.460483626	36.61658949	36.69292348	22.24700312	51.68514239	24.12859459	20.29837093	66.69544682	22.99743838	15.53804457	5.463021793	28.89011069	5.097090062	28.06934137	14.3763566	10.54304885	34.79876383	13.79072867	34.14469572	19.63033871	8.705169677	63.39610703	9.189688304	48.71417637	22.69715138	9.511236455	54.29502572	64.06906316	19.46242976	12.02320416	11.96892439	17.78922647	17.68417731	26.10712743	28.77389301	9.806281237
FAM213B	22.70526239	11.01182301	9.924711162	6.128746314	14.90778029	7.819469792	8.520955306	7.393366525	18.84343586	13.09464307	11.36203087	11.73832969	3.301892664	8.237984411	9.945783975	5.185765191	5.811995412	8.113291287	7.341034183	5.113928551	9.528476969	8.01927167	9.20160957	8.161485517	32.78001953	4.705845329	3.906931044	11.80903054	11.68017329	6.601128239	1.291285632	16.9169083	7.526502078	2.788149453	26.14599364	5.71243129	14.47296261	8.454139765	13.71742749	10.34958125	19.98226074	4.704557206	33.40159433	6.441817927	10.71584772	9.527838074	2.47281051	6.343979359	2.433567428
ACTRT2	0.019529628	0	0	0.010704194	0	0.016914802	0	0.008985797	0.009053487	0	9.10356722	0	0.034127633	0	0	0.076182271	0.012912896	1.427075941	0.06218822	0.096270455	0.121324598	0	0.026593681	0	0.009820884	0	0	0.03707579	0.008653603	0	0.018452469	0	0	1.574755019	0	0	0.010356622	0	0.008261464	0.022000982	0	0.028874547	0.031893065	0.009304035	0.009331988	0	0.009597556	0	0.015403989
PRDM16	0.062511416	0.045526637	0.034311404	0.132481753	0.027396853	0.293809212	0.141872217	0.605156492	1.351573853	0.243030736	3.318101641	0.070888322	0.485014245	0.130354708	0.403290136	0.066976928	0.138325253	1.76982042	0.032733518	0.071490175	0.102078433	0.047716237	0.046911895	0.03725378	0.077959243	0.26768236	0.046313684	0.118990514	0.098238721	0.344841944	0.021262892	0.058549921	0.011366153	0.605188161	0.086180457	0.015810037	0.016795998	0.251207303	0.467524766	0.039436235	0.068900057	0.221815439	0.093918129	0.15565444	0.389508656	0.199477175	0.290000004	0.24790086	0.019064934
ARHGEF16	8.169027224	5.186405689	7.630022601	3.990608966	5.552269977	2.411242401	2.635761502	8.005297892	14.89469101	3.053495806	9.756319924	11.60341611	14.13389509	4.164886678	5.206970864	11.72874733	7.482258958	10.37809901	6.309677231	4.033421489	4.76732681	5.239030661	4.712860112	4.446776664	11.27724254	2.749168013	2.926800742	4.644967279	9.744188334	1.872901088	2.650481681	6.804338225	8.699963833	2.025426877	11.47481231	3.492131099	8.10732203	10.61441867	12.63829562	4.042327651	9.016805754	8.187832974	4.736943849	3.582302423	6.230850868	2.908875261	1.407242931	4.334822737	2.392455651
TPRG1L	25.90786168	16.29146853	17.8590147	19.65681061	32.64457558	20.93727459	20.66504903	24.21329247	12.00359103	18.56152754	10.2773017	16.2175153	20.36422285	22.55614427	22.14710139	24.55269009	58.66098219	13.51112507	18.66529029	13.14867581	30.2635675	22.97959888	17.87888177	13.15160902	44.96330024	12.99820563	23.22423989	21.48425938	9.014817274	17.66960745	17.77553818	15.80549054	33.39164657	17.24822158	36.61069086	11.28517342	48.82600464	33.11199607	14.88989346	21.29154185	22.91046867	30.79192956	30.91183919	13.69877497	21.44533915	43.44135573	26.60025061	25.21470486	18.54291722
TP73	1.5625652	0.839634382	2.45755154	0.64356941	0.543090325	0.56793887	1.355144824	0.691525172	0.937911732	1.08794895	5.797459693	1.386857368	0.915444938	0.482051407	0.907044071	1.379731752	0.396542557	1.021360316	0.437169422	0.564560305	0.610806788	2.640164376	1.538218731	0.075235965	0.521423413	0.724124138	0.922867195	0.580254914	0.1088589	0.616467878	0.266260739	0.993749375	1.385196786	0.949230931	0.220435266	0.180266235	0.46556728	0.750095174	2.757094142	0.195362571	1.468399787	0.621408804	0.780279122	0.719458409	0.64738628	0.168341584	0.053264759	0.122418602	0.602700614
CCDC27	0.089809636	0.046279064	0.040627674	0.015146056	0.013846447	0.023933846	0.036368751	0.057215634	0.048038866	0.020296081	4.9647316	0.049838136	0.169012882	0.013505736	0.056062275	0.121269623	0.029690849	0.651006419	0.047663489	0.044271269	0.147145729	0.023264771	0.025086079	0.056142167	0.017370254	0.019079847	0.028647455	0.023607419	0.009183407	0.034856818	0.013054795	0.009453842	0	0.836916178	0.019305834	0.019941352	0.018317817	0.045264314	0.017534519	0.080420748	0.091215037	0.027237642	0.053588976	0.059241966	0.029709974	0	0.020370304	0.022758336	0.024520613
SMIM1	9.380634254	6.598599067	7.063633274	10.31570048	3.676724831	1.702309461	1.933530044	4.932723553	3.423696315	0.634296437	6.98384704	1.53776214	14.49302489	3.493104378	5.28641006	8.898367749	5.158846669	6.36084769	1.29598029	9.130847202	1.030725677	2.281509321	4.028108264	5.898965558	13.11844476	3.571844218	13.06513127	2.306631618	2.322401539	0.655659507	12.80246332	2.879817926	7.18491349	1.240846724	9.376183322	4.003282444	5.1482946	8.024240174	15.54532605	5.770297237	2.735272828	4.490999588	8.899692658	3.745440926	2.845979927	1.82909533	0.52685466	16.0608731	2.231436236
DFFB	3.350899963	1.383524751	2.697878551	3.22836045	2.452853889	2.93829989	2.570286562	1.623184607	5.774596541	2.533738252	5.452676863	3.050362812	4.432639421	0.910410575	1.979283538	3.661609781	1.293579485	3.065802147	3.324795798	2.513626301	1.981023951	1.642729547	2.857749692	2.093101943	2.663667234	1.363141535	1.406791227	1.29205133	3.698136631	2.639649102	1.558458893	2.990567853	2.718172384	1.485525285	2.723953258	5.213853827	1.716287822	1.465954225	3.658218494	4.42753838	2.957125858	1.543732423	2.030840267	1.794698652	1.63102126	0.809989945	1.212050213	1.601460485	1.026017647
AJAP1	0.074508842	0.014563446	0.007554787	0.009857524	0.008239267	0.14019202	0.085662544	0.034282339	0.07027223	0.061328989	1.99497141	10.95709729	0.010101934	0.037671225	0.043002619	0.026058121	0.022933654	0.338956168	0.032725324	0.113985961	0.064984759	0.024875216	0.0373184	0.005219867	0.011628104	0.034465613	0.003196226	0.033167685	0.006830682	3.405831323	0.006068905	0.008203806	0.00808543	0.472825542	0.011966511	0.041319153	0.306560697	0.0473455	0.249977361	0.001929597	0.050147323	0.011395995	0.013636265	0.004896065	0.062612375	0.019045595	0.021464729	0.007254775	0.015198835
KC0B2	1.66340078	1.124497026	1.779784493	8.014842974	1.608001825	7.812603524	6.110054043	2.87682636	2.662948075	10.39438925	6.888470095	5.651689899	1.572547505	2.114772748	3.640492843	2.299206811	2.075889787	2.797717246	2.739218776	3.994369029	5.97849021	4.329572396	1.835361124	0.991559958	7.068356864	1.11421169	3.007479403	1.860194728	1.549948448	10.01194794	1.463004204	3.598620523	3.060577101	1.551769051	0.67509291	3.0789236	2.623628775	2.104826367	2.739956584	2.048629949	2.864686983	2.928535615	2.377971635	1.424379436	1.840132923	2.942447762	1.847815101	4.304230353	1.72543676
RNF207	0.617265478	0.226510087	0.790639095	1.796702085	0.911009884	0.808004697	1.7581116	1.260835128	9.360576583	1.111079071	4.080167879	0.818516785	5.070514543	0.372532643	2.770205929	0.87923512	0.565820693	4.321561512	3.23126024	1.496035143	2.093707781	1.094465457	2.551324775	0.085504734	0.397412349	1.095927384	0.721352362	1.995679484	1.668003399	0.615595492	1.773961138	7.497749168	3.222815807	0.694594789	1.409159273	4.519939768	1.373826734	0.505543302	3.823780358	2.347774054	3.653551235	1.043989664	0.27491778	0.737400498	0.341876836	0.116373104	1.390337087	3.307652845	1.643179441
HES3	0.01856022	0.019128228	0	0.081382888	0.014879964	0.048225562	0.032569468	0.034159046	0.017208183	0	7.357808548	0.014094242	0.016216805	0	0	0.057920597	0	1.251912889	0.098502218	0.054895078	0.214132854	0.015625802	0.033698171	0	0	0	0	0.042282513	0.049344342	0.068106502	0	0	0	1.632640985	0	0	0	0.015200906	0	0.055757069	0.021309445	0	0.090929884	0	0	0	0.072969232	0.01746932	0.014639368
ESPN	0.087502449	0.637703793	0.606482811	1.928681723	0.062635557	0.920267369	0.309840495	0.428490373	4.270822898	0.899747958	4.949476958	2.914198613	0.961140849	0.412386666	0.250432344	0.848459953	1.045544145	11.87459003	1.194146388	0.871922029	2.299183042	0.134181166	0.164544507	0.206345563	0.144579461	0.574573208	0.777534895	3.028093438	1.055164431	0.581974141	0.250981435	0.533140041	1.658764579	0.851215675	0.043665775	0.038659872	0.1524664	4.369000264	0.785256698	3.940666699	0.175811497	0.246423488	6.616631818	0.098261523	0.495770235	0.095972515	0.328656803	0.088242197	2.267718965
TAS1R1	0.078714027	0.027581805	0.098753667	0.069029084	0.051746948	0.025906495	0.037294385	0.03042244	0.048166819	0.020812644	2.74822301	0.068142111	0.089408267	0.018465966	0.121365953	0.035618043	0.023940854	0.390394976	0.051800829	0.090020031	0.127139459	0.025182273	0.048590824	0.030384726	0.028499761	0.026087274	0.071809396	0.03347315	0.025112365	0.057768034	0.084784698	0.123514543	0.08422177	0.457958588	0.020530423	0.033756892	0.026715066	0.028365548	0.075918917	0.057934203	0.151827496	0.023275731	0.024423506	0.100499593	0.14744104	0.158377116	0.037135565	0.042970757	0.028559407
ZBTB48	9.347637682	6.617189456	9.749485318	12.39608255	8.652505055	8.506517602	8.458425933	7.362065268	18.25520639	6.377578604	11.7074332	9.557438263	16.81787116	5.208899515	9.269992946	12.29837356	4.362062839	9.800661778	11.03638562	10.30130833	9.318353292	5.988365373	7.608580573	5.512344311	8.737799832	5.587095992	5.04370871	5.415501662	8.827376783	5.830495484	5.030590959	15.82653067	13.19758938	4.782251949	6.132414257	12.07722288	9.692423694	7.05456104	14.91297338	13.40565641	12.24180899	8.215353732	6.19107867	4.869383169	7.286058574	4.329555031	5.00930174	6.952866612	4.148198666
PHF13	8.866280145	9.796756347	9.652023625	4.225748103	5.612113865	5.311680018	8.009883719	12.19810836	5.117447396	7.773211699	7.526144442	9.700119018	12.35511126	4.795762102	8.087298606	5.980794999	6.03612653	6.280309457	4.500898186	6.434965848	6.609014449	10.03134232	5.368561424	5.268685111	9.789524253	6.851124557	3.175256618	5.87459674	10.59030081	6.630714933	3.824400855	5.091407818	6.148357508	3.251687057	2.807418256	3.713907082	8.223531193	11.10037427	6.656260274	7.32340295	9.113352089	12.12433645	8.620257873	4.841682442	8.908667457	8.943853329	5.493868835	4.073622353	3.621024392
THAP3	5.288318011	4.177618255	5.971576032	5.40524343	5.985092183	3.750047007	3.54234225	4.627216776	6.891433497	3.836367226	5.657780075	4.922639908	9.993587585	3.604965353	3.650408361	5.646823396	3.689971322	4.109498579	4.199121359	5.958521997	4.14535051	4.164981464	3.945332168	4.530316236	6.936347713	3.461446364	5.915174305	2.640199614	6.500657935	3.435444777	7.905590117	6.966296328	6.595528377	4.933033175	3.533793727	5.935772874	4.5577068	4.983159223	8.687137	5.155254537	5.670602027	5.028357573	4.954837896	3.730705642	5.372208408	4.998036287	3.377330896	3.945292034	6.093352716
CAMTA1	6.000147972	3.116393253	3.356146856	3.340814925	4.483135415	2.938209632	4.31872188	4.296096204	3.821389673	3.466733614	18.04845369	4.748994718	3.843627198	4.989541234	3.304525083	3.796858209	2.945317216	3.745063097	3.895291495	3.03979796	3.742265124	3.773617663	3.579747406	2.552377709	5.173653857	1.601154788	4.338568641	2.344390553	3.694747929	2.672199611	4.100253414	1.363059932	1.006059136	5.26283416	4.562914138	2.807606425	5.649233045	5.949561007	3.00761021	3.729443104	7.771645221	3.019572868	3.271594845	2.114615852	4.272237308	7.898459625	2.228069765	3.110964215	3.39472921
VAMP3	29.32182782	37.28239549	31.24949803	39.51778809	33.26900465	29.78802375	33.89880367	30.21680643	23.36866	37.37442928	13.80709033	18.6252179	40.07457611	28.09715521	30.71119063	9.812413672	25.61201819	23.45747072	30.67018605	30.39314205	50.59669732	37.91663961	19.30300057	21.8038864	50.47165913	15.05528775	31.14700166	20.85556394	33.94968265	35.78859777	41.0587533	27.07093081	44.13613187	27.56486219	25.91049423	14.49283055	33.25559874	27.30440034	26.97397429	29.80827854	20.11836271	32.78642088	22.67125686	19.97294209	45.60794417	48.09206895	69.28543863	54.91325651	77.44176434
PER3	2.479484607	3.910318862	3.579146218	3.095385319	2.5711468	1.73044334	2.984362706	4.763533818	2.798191603	4.399184439	2.731601228	2.610194792	1.257596654	5.559533357	2.470152558	0.986160041	4.627111592	13.37072282	7.833777905	2.542365697	7.040987145	5.767218788	1.578883694	6.869644239	1.570789858	1.12576034	1.176185423	2.024795308	4.9608274	4.399064173	1.376901599	2.25143572	2.302978433	1.204316085	1.521743228	1.875056384	5.858712414	10.13797959	1.367828147	7.386007702	2.639433762	2.029681392	0.867428283	0.425609254	4.315302088	1.479482613	10.3375907	2.082285286	0.304015282
PARK7	111.3654806	180.28308	177.124692	152.3430089	165.7046831	128.0206291	136.6045639	125.7408858	91.68672297	138.6530417	31.26719567	107.4637563	222.4800684	120.687116	116.278468	54.83015228	95.57352251	55.68068771	136.9430001	105.610307	86.12816452	115.0188394	116.1063911	179.1193688	226.8709822	80.11281164	217.7128073	82.37252958	201.22829	109.3509585	262.9035269	110.4694307	214.5885102	152.1616949	130.4763051	129.4412941	181.0056624	153.1223906	147.7811686	155.5442194	114.2346709	142.566666	149.0993587	92.44668958	182.6633405	232.9532893	107.0056778	186.7706872	200.9310018
SLC45A1	2.671069716	0.691345961	2.062155145	0.334249764	1.862751176	0.818682937	1.466085273	1.509579588	3.092789341	0.656177541	4.878211989	0.979445075	2.935924649	2.405267147	4.494153284	0.349694159	1.314493346	0.951730397	1.99044015	0.297608512	0.911943342	7.77826887	2.275339213	0.514172452	2.355206157	0.885434027	0.74347249	0.828935164	1.351089474	0.467135701	0.43502935	0.450644057	1.113095479	2.828058012	3.124363406	0.402353773	2.942907732	2.282515232	0.448872901	1.93506098	6.560541974	0.580053913	1.439067714	0.552003827	1.148120634	1.666163117	0.290703006	0.189416554	0.057720699
CA6	0.010970264	0	0	0.024051217	0.005863333	0.319882236	0.317635161	0.016825131	0.020342249	0.032229212	2.788860206	0.163834906	0.015975263	0.003574411	0.003709343	0.037087632	0.0338496	0.33370732	0.031051222	0.025236138	0.07139624	0.267839287	0	0.003714629	0.003677752	0.002885513	0.009098159	0.011107395	0.003240625	0.389134093	0.003455066	0.003336056	0	0.51071325	0.00681261	0.003015802	0.027148635	0.008984697	0.003093776	0.010985318	0.00419841	0.01081302	0.005971702	0	0.003494669	0	0	0.006883649	0.109602042
H6PD	11.88673939	9.879971944	11.17205746	5.363788383	5.733217052	11.70180231	10.87636572	8.75655052	8.305189054	12.66750473	4.341668134	4.861211873	9.844483934	6.732234027	11.68878845	6.243917208	11.36556677	8.864185127	4.041226007	3.814445581	8.47291715	7.362425108	5.625452555	4.691780496	12.95058238	5.055560882	3.013871923	18.03504529	10.63179009	10.30477464	2.751340156	6.203055656	5.869589837	3.580070056	5.621917845	3.6239729	7.03042789	5.119255481	6.051351381	8.202574897	15.55273561	14.55421817	9.314602414	7.979620253	8.31977271	4.376668692	9.577228997	5.084929894	3.042378679
SPSB1	8.62574219	3.329316572	2.178314165	1.373342612	2.20506693	4.647967983	12.34416648	8.025940685	4.339152491	13.58023544	5.483531694	6.418984907	5.397704893	4.443314387	6.378533513	3.7673529	10.40368094	2.663184055	1.375640809	1.500156939	3.87230109	12.39428214	4.967598239	3.403481691	2.761410781	2.136263264	0.768320041	7.840526487	8.720376712	18.23912345	0.698440817	1.252425627	2.573009291	4.051990771	6.125713822	1.405347507	3.848791001	12.22630307	1.660981236	1.921464809	2.667366993	12.11679917	6.839370042	3.914979858	13.5738656	5.108591259	4.434788584	0.939733287	4.997600704
SLC25A33	16.2839446	8.536012565	7.100690364	5.879038611	8.859399741	6.349466935	3.244578648	8.935186113	13.27316613	3.986676405	6.530443896	3.120159842	15.51279275	12.59852108	8.204221775	10.37599329	9.58007969	7.264724962	23.61961993	11.91805772	5.201046894	6.135553485	16.96178676	8.765105245	25.83852221	3.822433425	6.77942555	7.800360402	16.73061373	3.154330795	14.56849415	8.384768682	52.74237168	5.790243713	17.02194132	12.39528231	17.22497949	16.68406658	21.6259472	13.12299097	4.866421542	12.98111112	10.36513625	8.96316245	15.29348786	21.04586833	1.126515523	19.41806246	3.206724985
TMEM201	4.26797486	6.182078816	5.365938586	1.017905755	2.774773303	3.180439054	2.330919682	4.402712357	5.630595505	3.506694115	5.170174625	6.44242775	6.12622385	2.618641752	3.707276134	3.903111455	2.71033347	4.46422431	2.906794827	2.129581499	1.793606708	3.871204944	2.368873712	2.74910972	8.255348579	1.698604793	1.004852353	2.733823029	5.212475486	2.671710884	0.907856976	1.735051066	1.755407422	1.674403556	2.324340651	2.002588919	2.512166888	5.581805461	3.232790919	3.561526438	5.51019343	4.928733963	5.489931301	2.623523102	3.839146423	3.097262141	0.505141433	0.738458235	0.859705534
PIK3CD	0.80593078	0.326879369	0.621751731	14.14678696	0.407128184	13.49664159	8.544789676	2.162704089	1.870465364	10.71966174	5.276185439	0.989740251	1.502237695	0.891126177	1.28341999	0.749108079	1.932110849	1.394845779	0.572134411	4.968991211	3.643902006	0.693102723	0.972358649	0.917280397	0.475876247	1.003848378	3.01281541	0.996315963	0.958434346	10.12813995	1.578637146	1.187468896	1.725373248	1.035114708	0.881505797	1.775306584	4.920931248	0.827560429	1.703899359	1.036131046	1.002915494	3.122848503	2.589811491	0.94460054	0.760269658	2.319949661	2.509251587	1.738981147	1.807238506
NM0T1	2.82197955	3.295547439	3.461534444	2.407037754	2.396287632	2.784010182	2.549259001	2.012941137	1.30046403	2.5693532	2.392501537	2.231713433	2.640753876	2.081066747	3.091228978	1.296224318	2.351670331	2.109071725	2.889000735	2.14835826	2.963834793	2.08059753	1.99336178	2.484988492	4.139717183	1.152928785	3.268252609	1.356773507	3.951039831	2.75730707	4.346595788	2.445004767	3.371863221	2.544702325	2.582040118	1.776494413	2.169488652	2.612082541	2.154418269	2.451719316	2.49229545	2.765071553	2.174703828	1.996724994	4.484186434	1.989327919	2.995206001	4.314220971	4.43850062
RBP7	11.22707345	9.376835929	3.903623543	38.20100998	13.73529889	22.59983828	11.56771529	8.593702941	2.196442319	19.49265201	9.97097095	17.54657987	20.66903623	27.85515446	31.24009917	6.723299521	17.95663578	15.80224808	6.669031848	44.2746964	6.033104394	5.11624441	9.537475918	4.289863981	15.19350869	15.22587986	57.26210881	3.441510999	2.403692407	5.322932851	21.50764373	17.79117628	30.9374157	44.37479417	11.86534748	19.45281813	5.498571732	10.48851527	19.08434253	19.13284468	4.966819426	5.651519329	13.45650641	6.771681567	16.47148334	9.053257146	61.14679175	13.02317081	14.84016044
UBE4B	12.7072038	12.45982622	14.38534579	5.748313196	9.510382447	8.553713812	7.38578729	10.01698115	8.454261312	7.512323419	5.690822631	12.55452601	9.88992332	11.43626069	13.98299956	9.288826736	8.945376002	13.22333771	10.35609963	7.798677962	12.18659053	7.11403908	5.968983911	6.036705841	16.46375233	11.1045767	4.828005924	7.946845599	11.83512278	8.382436351	4.231741342	5.844764119	5.937798394	4.14269793	9.69178721	7.267206579	11.217725	10.76399078	7.799577298	11.17198886	11.02797403	13.64503918	10.80414719	9.599452816	13.32396463	11.44717013	7.653802509	5.434727568	6.045050119
KIF1B	9.954056606	5.850125774	5.088791135	2.939595064	3.318244288	3.276704759	3.788366205	2.23736989	5.439515653	3.735833157	3.274039138	7.496640538	3.972934109	6.030048817	7.193173408	2.452835163	4.412308246	3.717459974	6.040834631	4.34796694	7.664842492	6.621403654	4.062358752	3.110441376	8.246060039	3.308812519	1.55986468	3.653271434	8.169559235	3.619376035	1.700793574	3.68259914	3.927851917	1.31001095	8.072713505	7.359762728	7.377122335	5.763795883	4.659584917	8.478145584	11.16378795	5.476556427	6.541190821	3.419111242	6.481717286	5.87148346	3.851135685	3.382168149	2.637346355
PGD	48.80454599	59.19585623	69.03588032	53.85195203	68.58999575	38.18328809	40.3733178	30.19423415	27.86703191	79.3977593	17.26097145	81.33226503	36.65387619	25.76616142	49.58792991	17.24208702	57.5625344	23.38356445	26.09027938	35.24656648	67.13446283	49.82611742	40.49052537	64.55150866	65.38864298	60.91498599	58.05261976	43.99191197	58.82748047	61.5495456	40.78660069	28.89737464	59.64987773	20.42825188	77.62004247	39.60627647	68.59035644	57.82699963	47.41982741	53.85524195	63.41522587	64.75107163	63.46439067	31.91992266	46.63030811	137.9062032	36.05260956	54.68879931	59.53935913
CENPS	7.910023199	16.12168624	10.29873988	11.84169962	8.139920503	7.668971886	6.577702624	4.508620416	6.622321025	13.22346964	13.95728615	13.49267491	9.851186011	9.1744228	10.17941991	5.940904837	9.055045206	7.260670491	11.34081913	11.4648459	7.858163426	13.21946262	11.14626876	19.48838808	15.19845755	13.5548033	19.48464452	8.741057753	13.33970201	9.205923294	21.47307211	9.047315938	10.464819	8.608698384	10.28258494	8.568259373	7.137267049	11.36127815	24.07204679	9.176987364	48.66160373	11.22949439	9.591760126	9.78654907	17.71384295	21.19138564	6.266043206	8.445190023	24.95611481
CORT	0.536350908	1.73726189	1.727308635	0.307972829	1.187617194	0.796352144	0.493003454	0.352544226	0.54463991	0.600277863	3.298420246	2.579526348	0.557894304	0.57420402	1.010404989	0.438371521	0.60794166	1.621406027	1.192821043	1.082747569	0.974664211	1.118129934	0.996991366	1.141568565	0.796302373	0.624767876	1.50391929	0.465476099	1.335410313	0.820055492	0.723954837	0.955324901	0.803753797	1.005084627	1.118189277	0.44233978	0.866829814	1.087725827	1.361329628	1.227627274	10.67382612	1.057326094	0.959311898	0.584047727	0.805478306	0.595030331	0.753091335	0.360590154	1.16841452
PEX14	11.02194286	8.459018472	10.47749604	6.148241805	8.241069049	7.379695938	6.618566111	3.488778547	10.98003125	7.592894185	14.22620838	12.30246629	8.204547554	5.673409974	9.069248441	4.505328505	9.71687399	8.671463411	6.160676307	5.076784248	9.235395571	8.349765972	5.783488386	6.828999694	9.896123735	5.081146795	5.356572297	6.537043626	11.1271815	7.664090809	4.062208645	5.856686006	4.950718627	5.526571068	11.48672306	7.82483635	9.845251102	9.987344082	7.374064494	9.451957232	7.527670315	10.68096609	8.377426544	5.939872256	9.468849056	8.08140342	4.811532816	4.53407661	5.271623479
TARDBP	35.88238648	35.1352548	34.70441571	19.26659197	25.33988835	34.62263215	27.60390593	23.84013383	28.22063189	32.90280521	13.61689317	31.93770885	33.13976151	29.89537168	30.50498505	15.33705709	27.6633644	16.60035569	42.08162097	28.99978304	30.35306271	39.03827862	30.9156912	29.50914049	41.67441164	34.42717843	23.12228904	28.94080184	38.9878519	34.09072649	16.81354487	30.96870618	25.25964858	12.0392778	34.03749354	22.511136	33.25150112	28.37034001	23.0004212	34.33080372	41.91064404	36.44855195	28.46364279	32.90099341	37.57442005	36.41213573	34.01077135	27.78907377	32.48126796
ANGPTL7	0.07295196	0.009922834	0.022866643	0.029227605	0.013656749	0.055807544	0.036065443	0.02385401	0.034677199	0.025022528	0.252920602	0.049492798	0.061152573	0.014479028	0.038315285	0.038135952	0.018118913	0.091097089	0.074682222	0.049652221	0.056527011	0.028059017	0.061183644	0.016551715	0.026815742	0.041786312	0.007063745	0.038244243	0.01969042	0.091383647	0.019943716	0.129391881	0.081187484	0.03400325	0.030355763	0.033594672	0.034562691	0.016680912	0.065480207	0.112359276	0.045067723	0.031755571	0.032353911	0.01481929	0.021587918	0.009019558	0.067334732	0.02962665	0.025703522
UBIAD1	8.69291235	9.487126718	8.156745136	2.685932474	7.114002571	6.708898722	5.430229569	6.324069849	3.959691351	7.542576803	4.644475161	6.412185629	9.953697232	5.591620138	10.21413888	4.820865483	8.158458898	7.827155264	5.916438786	3.507986765	4.526624924	5.978931531	5.662724743	5.820885783	13.51431954	6.551382657	4.047975145	6.045215145	9.1267641	5.408960217	6.165854648	6.22064336	18.11982511	3.830231849	8.743159588	4.7056852	8.427716506	3.541779131	5.975344297	8.460460752	9.672331825	7.086537064	10.0910732	5.278428142	10.14543857	5.928591088	2.753657644	5.062626113	4.411895582
DISP3	0.770637395	0.275377441	0.32596422	0.064112243	0.508422422	0.160904707	0.358202291	0.27332112	0.439119536	0.021899126	4.329550387	0.064442314	0.219435614	0.257820419	0.23730786	1.622960745	0.18425393	1.137530081	0.660957487	0.63992087	0.504799971	7.019952225	0.142624649	0.012814247	0.641271869	0.019908143	0.211139864	0.128883981	0.260167929	0.034716842	0.056343607	0.112990538	0.206909919	0.703478233	1.828825661	0.260088098	0.586248819	0.47900203	2.373177821	2.858544044	2.082937794	0.264500562	1.467310674	0.194494883	0.379198917	0.782083947	0.572586612	0.036698862	0.008140715
FBXO44	9.098469958	7.309521013	8.393867977	7.18295466	9.017168408	5.83112737	5.363793238	6.589961956	15.64944387	4.793229127	5.852663621	2.383448565	7.602851282	4.723587163	5.363633894	4.980004362	4.937978351	5.820704642	9.25854169	6.392306847	6.693668368	7.258932844	6.323268083	7.01653345	11.26405449	3.842444364	5.19733424	3.99918955	12.4722215	3.831024802	7.361406373	5.895839719	5.974159562	6.738747163	13.6670082	13.46649689	5.276846716	5.024146519	13.35791772	9.524367225	12.48193575	6.369980275	7.442141272	3.752086095	6.05981673	3.59283453	3.490693198	3.357726084	3.615343838
FBXO6	10.29521072	8.964974623	7.712883997	5.994191133	8.687150826	5.552575112	8.371256895	10.71161481	6.549973675	15.60309193	8.569331174	3.894664962	5.843124824	4.509475897	8.913118152	4.27590211	9.150995385	6.525470335	4.32303985	6.382452685	10.12964034	8.064278452	6.36764369	14.35282035	16.38486738	8.83804715	10.38358046	6.672443937	9.792040528	12.29289054	14.57324933	4.266107492	9.560077272	5.354182189	13.87578074	3.400416854	7.786070323	7.649385065	11.13502104	10.95131212	6.177092744	11.43623245	12.40937512	10.3364047	12.48179567	18.95605785	5.176807691	7.761542803	26.58198317
DRAXIN	0.132280099	0.146426734	0.235297847	0.166487806	0.227812472	0.140028879	0.120361151	0.144269108	0.140813515	0.107950492	3.327253862	3.895256217	0.068490908	0.138879265	0.278304304	0.068800751	0.035633059	0.521611847	0.036401701	0.053131548	0.378274301	0.519709309	0.146770205	0.064698423	0.004927395	0.143040738	0.12595891	0.182298563	0.11288522	0.269666791	0.069435649	0.067043939	0.056532148	0.752292186	0.06845572	0.024243146	0.057158071	0.252788706	0.194814656	0.044153875	0.669370736	0.149700198	0.356035273	0.079357328	0.140463079	0.103764175	0.00963069	0.036890421	0.061828677
AGTRAP	87.4478867	112.445861	59.62829149	38.66888033	56.43374896	28.77299742	31.09033815	44.34650728	42.89393727	33.25426543	19.56437451	20.01494841	45.91916775	25.84131621	37.31736791	22.72487521	49.3645471	26.34972001	22.24572963	17.52229978	61.86304034	67.66909762	37.01102023	45.54029857	61.36159185	29.24297345	49.84667873	29.90738288	18.64376763	21.2864333	31.23817965	19.84659878	54.92900618	20.12864318	75.31695931	9.075757857	35.82553461	77.7374886	29.39988577	39.32661016	87.10812033	72.67897616	82.5741048	24.62769495	92.62751348	137.9720018	14.79198147	24.77784932	61.24925326
C1orf167	0.008956937	0.009231051	0.004389556	0.039274393	0.00957452	0.012929484	0.007858815	0.005494914	0.044290454	0.010964299	2.790179708	0.004534473	0.014347728	0.002918414	0.015142912	0.005823287	0.003948189	0.404746341	0.022183454	0.026491698	0.098038534	0.006284019	0.017617522	0.006065797	0.004504184	0.005889868	0.003714206	0.009068901	0.01190649	0.013694738	0.012694373	0.046304658	0.018791505	0.578248741	0.0139058	0.019698593	0.006333188	0.003667886	0.018944909	0.014574996	0.023995251	0.008828551	0.013408284	0.00142238	0.005706613	0.001580866	0.013205274	0.005620321	0.007064781
CLCN6	4.383578003	2.17331489	2.181132796	2.280145776	2.176964151	3.222874597	2.462320792	2.000773542	6.794967744	2.152650415	6.166338802	4.270703799	3.498146002	1.805386674	3.109070602	2.526970545	1.911508948	4.4073294	3.64469765	4.584560701	5.342463665	3.186537	2.691121627	2.302693579	1.857582692	2.339200142	1.19021208	2.08382144	2.809573766	2.643326951	1.066370479	4.673426738	2.613985456	1.176343905	4.991916214	3.782429222	3.059429818	2.329819508	3.515567136	3.982764831	6.643932808	3.66146194	2.38795396	2.800202025	1.861222182	1.262802711	3.139582976	1.721891185	1.131949688
PLOD1	22.48471992	49.3455745	68.23817126	41.10433693	35.55578317	20.3717277	31.40138066	49.41290314	36.33464814	41.50756643	10.83332803	38.89394237	43.17707818	29.61841874	58.37768515	26.84508634	38.94010589	32.22394515	12.13199602	20.98672965	31.70655827	48.88963675	36.03495471	76.90577982	124.6431431	28.12173535	22.30980129	50.53498224	124.4706867	37.63755614	13.77108747	30.37965999	31.57765469	14.9468788	45.50802761	23.50805052	60.99375608	49.77362653	33.88731359	30.43356999	57.95579589	57.51556589	39.7292117	28.66749547	78.08962309	69.56307905	19.91419456	33.62186802	41.95076879
MFN2	20.9228371	30.24516606	22.62351742	16.02387788	22.19697379	20.35079807	20.35697761	26.8625767	19.26549599	24.58215674	10.40990951	19.38544027	21.41572205	13.24308486	25.79798489	15.6010937	21.00574161	14.61451785	18.87888063	15.3163103	17.4883421	21.26015331	16.83474743	17.42720583	41.61636858	17.61846543	14.95613971	20.60961649	27.20629716	18.890171	10.13515686	14.11113674	18.1510623	7.002190233	24.76470075	16.08055955	28.03171103	19.20475958	19.71388474	24.09048521	29.19021782	24.04108126	23.42510108	13.80620558	26.4025109	31.91459922	15.38706169	10.52826222	18.66843304
MIIP	11.14143464	13.71693499	13.62400078	23.12045145	15.79059845	11.34165734	9.361117647	16.07029831	30.38242737	14.00889292	12.27563511	12.47078513	21.94531476	3.672150526	10.31086004	8.675478653	7.522796395	10.28496868	15.15263963	16.65626141	12.81217572	10.67217324	14.44059818	10.2274226	12.91104913	7.224704132	13.06791422	8.240457777	10.16844298	13.1059133	12.24084863	14.70791841	15.48169543	10.66749273	12.23806967	25.58282996	10.31397555	26.29338787	18.94310164	11.42274398	19.02742743	12.11376613	11.3146801	7.046449702	11.00661228	13.32165165	6.139929987	8.587278902	13.26636636
TNFRSF8	0.11020495	0.048676119	0.082298689	1.150540191	0.109389066	0.709054035	1.533287502	0.188338469	0.189757222	1.137041843	7.657361419	0.027895776	0.055023124	0.030778094	0.133083117	0.040942253	0.14920382	1.155624831	0.050132251	0.243169276	0.214237986	0.048599712	0.066696502	0.063970928	0.031667928	0.273308422	0.134921126	0.123537816	0.079061257	1.333543072	0.089251352	0.248956039	0.121109035	1.502306151	0.068438043	0.121184428	0.256031721	0.623212536	0.088798335	0.260125287	0.048201528	0.134488481	0.265671991	0.055002428	1.384207098	0.16116343	0.247582369	0.251909683	0.418063649
TNFRSF1B	2.62783036	2.368174068	2.099338931	43.15681968	2.578141577	23.97583457	21.16678234	8.303547486	4.30542548	32.16319645	8.018012984	4.64254371	4.146502125	4.826493414	6.256298758	2.836519452	7.453833277	3.296970519	1.67483433	13.14305443	9.009079363	3.419566781	4.28638488	2.681609227	2.654987512	4.833661451	5.139963001	4.460282091	2.674386611	25.15821987	4.10980973	6.37108958	4.323664731	2.032312389	2.06223105	3.686264265	11.04656043	4.18648155	6.070820847	4.280590172	1.109016751	9.414477321	7.524656947	3.229825314	3.434473903	6.245445615	8.397110639	6.911901052	5.248001952
VPS13D	6.487578065	6.577120486	4.062389871	4.772502477	2.936844516	7.248394035	5.243172996	7.183828493	4.852616165	4.623004731	3.136648586	4.197224878	5.477843297	2.063630296	7.074066031	3.408189798	6.436107375	4.983299091	5.995082108	4.57736456	6.996842041	6.214348674	4.481656404	2.337970529	8.379813286	5.149186734	2.069546992	5.133165604	2.675866614	4.897284117	2.609821564	5.85697806	5.342262864	1.695767343	7.54280968	5.507446923	10.40636617	3.318229885	4.548027295	6.081144255	7.209312763	6.620198238	6.609964655	4.66172777	5.547398227	4.17614732	6.111764492	4.977960522	3.079608373
AADACL4	0.033565578	0.006918561	0.013159678	0.007358921	0.00538199	0.017442885	0.029450433	0.006177557	0.018672277	0.014791697	6.689846122	0.015293398	0.023462069	0	0	0.015712139	0.008877359	0.723606659	0.035627637	0.052947218	0.297886601	0.005651755	0	0	0	0.021189045	0	0.035684415	0.01784754	0.018475272	0.006342853	0.006124373	0	1.191392031	0	0	0.007119972	0	0.011359184	0.030250475	0.07707493	0.019850677	0.021925848	0	0.006415556	0.007109038	0.277121414	0	0.021179873
AADACL3	0.011720257	0.004026313	0.003829191	0.038543254	0	0.003383676	0.006855568	0.007190159	0.003622161	0.002869383	3.46146817	0.005933412	0.017067428	0	0	0.006095871	0	0.366855505	0.016587035	0.011554899	0.135218875	0.003289085	0.003546575	0	0	0.003082784	0.006480109	0.014833454	0.010386521	0	0.003691275	0.003564129	0.004098151	0.428062265	0	0	0	0	0	0	0	0	0.006379963	0	0.00746717	0	0.00767967	0	0.043140297
C1orf158	0.004844126	0.029954242	0.204162059	0	0	0.00839109	0	0.008915343	0.022456256	0.167219121	2.141332445	0.003678528	0.033860053	0.080495767	0.00982758	0.015116992	0.057652433	0.20501529	0.005141719	0.014327346	0.090280008	0.004078258	0	0	0.26795677	0.007644916	0.028122243	0.014714038	0.04292877	0.004443866	0	0	0.015244345	0.306501099	0	0.003995052	0.01541313	0.023804172	0	0.043656964	0.038931623	0.004774692	0.003955376	0	0.129623478	0	0	0	0.003820803
PRAMEF12	0.017808687	0.018353696	0	0	0.007138725	0.015424278	0.023438009	0	0	0	5.320654623	0	0.015560162	0	0	0.097256778	0	0.577057136	0.018902742	0.008778715	0.063219163	0	0	0	0	0.00702634	1.011716746	0.027046952	0.654957314	0.008168595	0	0	0	0.611497451	0	0.014687196	0.018888003	0	0.022600403	0	0	0.017553424	0.668901264	0.025452506	0	0	0	0	0
PRAMEF1	0	0	0	0	0	0	0	0	0	0	0.290755237	0	0	0	0	0	0	0.028054946	0	0	0	0	0	0	0	0	0	0	0	0	0	0	0	0.032735678	0	0	0	0	0	0	0	0	0	0	0	0	0	0	0
PRAMEF2	0	0	0	0	0	0	0.01613338	0	0	0	0.366243311	0	0	0	0	0	0	0.048638326	0	0	0	0	0	0	0	0	0.015249804	0	0	0	0	0	0	0.056753222	0	0	0	0	0	0	0	0	0.015014127	0	0	0	0	0	0
PRAMEF7	0	0	0	0	0	0	0	0	0	0	0.690471891	0	0	0	0	0.014708923	0	0.037402706	0	0	0	0	0	0	0	0	0	0.042950539	0.033415959	0	0	0	0	0.014547678	0	0	0	0	0	0	0	0	0	0	0	0	0	0	0
HNRNPCL3	0	0	0	0	0	0	0	0	0	0	0.050557671	0	0	0	0	0	0	0	0	0	0	0	0	0	0	0	0	0	0	0	0	0	0	0	0	0	0	0	0	0	0	0	0	0	0	0	0	0	0
PRAMEF25	0	0	0	0	0	0	0	0	0	0	0	0	0	0	0	0	0	0	0	0	0	0	0	0	0	0	0	0	0	0	0	0	0	0	0	0	0	0	0	0	0	0	0	0	0	0	0	0	0
PRAMEF9	0	0	0	0	0	0	0	0	0	0	0.108687731	0	0	0	0	0	0	0.040677893	0	0	0	0	0	0	0	0	0	0	0	0	0	0	0	0	0	0	0	0	0	0	0	0	0	0	0	0	0	0	0
PRAMEF5	0	0	0	0	0	0	0	0	0	0	0.011667108	0	0	0	0	0	0	0.012008087	0	0	0	0	0	0	0	0	0	0	0	0	0	0	0	0	0	0	0	0	0	0	0	0	0	0	0	0	0	0	0
PRAMEF33	0	0	0	0	0	0	0	0	0	0	0.17420469	0	0	0	0	0	0	0.025613706	0	0	0	0	0	0	0	0	0	0	0	0	0	0	0	0.014943569	0	0	0	0	0	0.014544823	0	0	0	0	0	0	0	0	0
PRAMEF15	0	0	0.014243757	0	0	0	0	0	0	0	0.48553102	0	0	0	0	0	0	0.067270135	0.015425041	0	0.012897047	0	0	0	0	0	0	0	0	0	0	0	0	0.067280221	0	0	0	0	0	0	0	0	0	0	0	0	0	0	0
PRAMEF17	0	0	0	0	0	0	0	0	0	0	0.419368354	0	0	0	0	0	0	0.034075633	0	0	0	0	0	0	0	0	0	0	0	0	0	0	0	0.053014488	0	0	0	0	0	0	0	0	0	0	0	0	0	0	0
PRAMEF20	0	0	0	0	0.01476445	0	0	0	0	0	0.236651197	0	0	0	0	0	0	0.048713498	0	0	0	0	0	0	0	0	0	0	0	0	0	0	0	0.127892107	0	0	0	0	0	0	0	0	0	0	0	0	0	0	0
PDPN	0.121120541	0.078017037	0.316575763	0.381720639	0.837520919	5.28015197	5.960040015	1.472171631	0.327534084	9.47043852	3.356039895	0.364073247	0.520320289	0.399576783	0.988018368	0.649651478	0.600632384	1.718717955	0.257122859	1.019974837	0.631513315	0.203942155	0.751352308	0.512656136	0.213178028	0.931857896	0.878946237	0.548023292	0.398042601	4.833397694	0.114440118	1.45489335	0.63527222	1.327894794	0.310268893	0.586857489	0.214101982	0.268662028	0.730122433	0.621594607	0.706895807	1.154049614	1.046676686	0.74051635	0.453361459	2.88593814	3.134875584	0.779010457	26.05286191
PRDM2	5.548420799	4.194722705	5.415138051	4.546825013	6.069109679	7.995830091	6.294109204	5.018919819	3.564763398	5.364373943	2.72467561	7.120331978	4.881131658	2.351241242	4.264593431	4.45818189	4.704390481	6.348574605	4.514926957	4.661888955	7.470245337	4.817316677	3.777841485	2.598126651	7.613648434	3.993187688	2.444405462	5.056693546	5.035076351	6.743558727	2.564020358	4.41043138	3.459090675	1.618763425	6.938960135	2.40816931	6.319037187	4.046061774	3.480888891	6.734472141	7.155966347	6.796911815	5.725065992	3.815000119	5.684405235	5.412145648	4.842131953	3.856725238	2.779851896
KAZN	1.451727399	1.603792483	0.803583588	1.639087651	1.8379071	0.604555704	0.933163597	0.983512799	1.541254278	0.462807318	4.187309552	0.730975391	1.070714972	0.63465327	1.617393324	5.817794968	0.814858049	2.793699074	1.330284129	3.066709313	2.672526158	2.461996947	0.734793308	0.583515722	1.831206403	0.993080815	0.547135241	0.688673173	0.965664676	0.993241551	0.32564522	1.543557469	1.146702408	0.687688422	5.88914982	0.76085495	2.080640632	0.399175084	1.238534306	1.41057862	1.107178904	0.655408879	2.282636922	0.572196884	1.596983536	1.23872526	1.224979204	0.517724819	0.455823103
TMEM51	2.808389705	2.355855196	4.088942072	3.436530049	4.967746926	4.723330336	7.069905972	9.954224471	4.435559878	10.85300815	5.067062498	8.400339278	5.164397822	2.649388707	5.697554885	6.987076268	6.169853317	9.269579842	1.681100007	2.9458393	8.832008412	6.268346186	3.409180361	5.556397816	6.634327115	5.263180424	4.841070725	5.033978755	4.738852799	8.283226334	3.717974973	3.872931263	2.483527569	2.362288449	3.201612491	1.676506551	2.562977403	3.991715978	3.156517138	3.415159207	2.174582703	9.004486495	3.446368775	3.033687957	6.124614658	6.76935655	2.310936905	4.049509518	9.008570272
FHAD1	0.041834986	0.09120541	0.206599233	0.472705948	0.22961753	0.087797017	0.46164867	0.198410066	0.249134948	0.459714822	4.078434515	0.792993413	0.275552621	0.097513925	0.315010289	0.077830155	0.140433232	1.01828429	0.174204489	0.256986513	0.741123318	0.525602246	0.350566764	0.024517554	0.223322231	0.256474931	0.569810716	0.118520762	0.079852276	0.510725864	0.120103003	0.31120005	0.19241689	0.619540291	0.046463906	0.233553256	0.092153997	0.227981053	0.083040344	0.326277311	0.108995184	0.136393812	0.090654141	0.124182006	0.215280404	0.255590224	0.058514659	0.501287822	0.516535193
EFHD2	10.18501441	19.79904967	20.48987995	72.87669897	27.28369854	43.06435487	48.35786509	44.85252042	16.05529786	79.30706053	10.05223805	13.89463705	27.84605512	14.857252	22.62979785	14.22291707	22.03009243	14.75266055	8.75266007	36.97929269	37.93594343	35.61236871	25.26975915	13.53836539	27.43553643	21.73657881	59.51655366	19.46254848	20.14552586	58.10519899	16.57221939	28.1600056	19.89514301	14.90964401	11.16903015	12.62726116	34.46331963	30.48233911	22.36264442	15.66672159	17.09271001	29.87543866	23.67527423	9.746877412	47.70936638	29.61937369	10.79913667	29.64015624	123.4897759
CTRC	0.025139821	0.003701313	0.003520102	0.023621386	0.037430554	0.049768786	0.012604386	0.006609776	0.003329784	0.010551076	2.995153178	0.019090653	0.053345189	0.007021062	0	0.025217183	0.009498473	0.391867196	0.060992581	0.046029529	0.152989708	0.018141559	0.009780895	0	0.003612025	0.019837615	0.008935562	0.008181667	0	0.01317861	0.006786637	0.062252279	0	0.565323497	0.013381718	0.01777143	0.011427192	0.014706879	0.018230913	0.021577988	0.032987024	0.021239551	0.029324892	0.003421933	0.010296641	0	0	0.013521255	0.0311599
CELA2A	0.055615803	0	0.00605685	0.067740078	0.054496316	0.021408617	0.021687688	0.011373086	0.057293797	0.027232002	4.359515703	0.023463041	0.032395833	0.006040381	0.062684021	0.024105472	0.040858779	0.510806646	0.124624145	0.042646439	0.279693721	0.010405068	0.01121964	0	0.024860066	0.039009731	0	0.009385169	0.043810547	0.039682517	0	0.090201384	0.012964559	0.753382481	0.028781501	0.020385561	0.013108103	0.035427468	0.031368949	0.074256165	0.099328243	0.042636709	0.050457761	0.047103487	0.017716876	0	0.072884238	0.023265295	0.009748211
CELA2B	0.146602451	0.041549476	0.089807452	0.044194062	0.132224676	0.165065956	0.102903175	0.074198742	0.146117286	0.067296716	2.336001495	0.100194145	0.166520143	0.014330122	0.092944222	0.100078137	0.060583021	0.438682832	0.237303402	0.122853969	0.422845225	0.080225751	0.113123641	0.026061468	0.114269289	0.104114451	0.033435697	0.114109425	0.181887249	0.050433368	0.038092056	0.143776269	0.126872424	0.381784011	0.204842577	0.063475702	0.136051527	0.090051068	0.108528126	0.110102723	0.340843701	0.126438466	0.083793734	0.11873193	0.077057356	0.023287303	0.140489063	0.058643926	0.060707138
D0JC16	7.21271204	8.389796448	6.10648652	2.836794408	7.236607441	6.231957568	4.262494238	5.982014692	3.791077564	3.65194227	2.73559027	4.440907697	6.308538305	2.410730229	4.419561921	2.861000427	5.256246796	4.456297252	6.963184509	3.478421406	6.625712518	5.086414317	3.279503914	2.732136817	8.564212445	4.873104565	3.296495823	4.390013972	7.027378111	3.621339263	3.79542929	3.931795274	6.217871885	2.887072118	6.979884643	3.300615292	6.076193998	4.496984053	4.101768478	4.311950295	6.477882064	6.407443542	5.314031526	5.070937167	6.226707522	5.927606356	4.93339757	3.505315663	2.968782417
DDI2	8.548310529	9.485613089	8.732372274	6.575991155	8.441156899	7.047634126	4.790402037	7.096947082	8.15858206	5.238199443	4.555944495	5.410662985	11.1376329	3.121708492	6.061992519	7.752748408	6.786449232	8.071467562	11.31637155	8.175459446	8.746080824	6.910236794	5.96014036	3.870723532	10.48137788	7.136565901	5.649637749	6.139224132	6.75765208	3.610831779	5.827748016	8.530132309	8.243412022	2.933138415	11.77402402	10.21134082	10.87385385	7.264910511	9.311857567	9.767299842	11.37771548	10.11679292	11.27574085	7.296051448	8.136658386	6.219640478	6.048821506	5.399034453	3.60367593
RSC1A1	0	0	0	0	0	0	0	0	0	0	0	0	0	0	0	0	0	0	0	0	0	0	0	0	0	0	0	0	0	0	0	0	0	0	0	0	0	0	0	0	0	0	0	0	0	0	0	0	0
PLEKHM2	17.95126392	14.09786555	18.1446109	14.78164826	19.73649617	16.763661	17.57448117	18.5372969	18.63957199	22.52855852	10.82177412	17.81189618	28.7137785	8.141560804	13.96793897	11.31671694	14.21427877	15.50220836	11.2969824	13.73457125	20.07436245	16.48164605	11.86929551	9.579967272	22.27996787	14.10953305	7.091566467	11.78272434	14.19409259	22.56221993	6.441749827	17.81087113	13.91606587	5.208901066	12.27307451	12.97945882	16.51015678	18.24499259	15.78142514	14.33952022	21.62055774	20.27273948	17.72915862	12.70733796	15.05325256	17.54466724	13.79483037	10.95326111	7.695426342
SLC25A34	0.330582893	0.061151264	0.606498536	0.631850994	0.373763782	0.447835514	0.4834223	0.29640941	0.872349764	0.161868276	6.519137237	0.366901279	1.399779942	0.091141699	0.369730581	0.277750587	0.364299692	1.922652128	0.809750394	0.961042614	1.14344741	0.185544601	0.807975671	0.051663832	0.204603755	0.260860094	0.210898494	0.650120052	0.307987162	0.248834858	0.312349539	2.497789333	0.666882145	1.504341143	0.505339775	0.824906553	0.521432262	0.360998572	0.839063157	0.706635703	1.235971635	0.350909393	0.283773541	0.258447965	0.194418323	0.215433733	0.474883735	0.805805118	0.347662892
TMEM82	0.013243947	0.009099506	0.02163502	0.014518021	0.01061784	0.007647141	0.019367062	0.020312286	0.032744477	0.019454499	3.239235186	0.010057176	0.088716868	0.012945717	0.026868819	0.006888364	0.005837889	0.583871118	0.112460576	0.08704728	0.160633776	0.007433364	0.052099402	0.004484518	0.004439998	0.020901367	0.007322555	1.009064872	0.019561365	0.028349127	0.004171158	0.104714551	0.018523721	0.780071451	0.008224583	0.018204265	0.018728815	0.028924944	0.033614891	0.043101894	0.015205701	0.013054113	0.021628166	0.008412664	0.008437938	0.009350027	0	0.012465517	0
FBLIM1	12.26459479	9.567287384	20.39510066	14.57608606	12.76642726	11.72343366	14.52593551	18.07769036	11.60687766	14.51343241	6.306084323	24.13781568	19.83683907	5.316471735	17.04382067	10.48205775	9.184077643	14.49383244	5.66677887	9.486403994	6.570378175	9.164557665	15.32306822	7.184100871	6.663389235	14.32229777	3.73768298	11.79389041	11.48336373	25.25865149	7.562862116	21.80868262	6.238777525	5.058740828	4.21963812	9.180893848	9.788611573	19.78666343	13.45280526	13.44052336	18.22960034	13.67583299	16.85214272	12.08223678	13.66464318	16.52860799	2.301867893	10.1297663	12.85775158
SPEN	11.16021781	10.86868012	9.297020281	4.085881472	4.198675561	10.30428951	7.612591582	9.547379224	5.538933807	7.437513707	3.418870092	11.78466945	7.627962402	4.582796393	7.539431785	8.774093563	6.872160746	7.570662447	6.430660262	7.370861806	8.222049059	8.155425092	4.666892363	4.558124955	11.25852142	8.227733398	1.797942625	5.759813461	10.20875577	9.144230309	2.181373679	4.984561067	3.107203293	1.178133117	4.99039032	3.714046421	9.667839137	6.759963833	4.919009971	6.840215536	13.26466046	9.076786103	10.36379446	7.410508363	6.753354553	4.453900482	7.846731505	2.65136284	2.41057737
C1orf64	0.006064707	1.56882744	1.75951374	0.019944404	0.024310763	0.031516211	0.005321173	0.133941046	0.022491671	0.129175588	1.761280242	5.130428227	0.005298977	0.10670653	4.823108542	0.042583589	3.428511553	0.308810013	0.025749139	0.938725278	0.096881124	0.030635169	0.00550558	0.073928291	0	0.033499254	0.754462292	1.961895369	0.026872794	0.211416506	0.017190621	0.807793204	0.216302131	0.407128781	0.169480142	0	0.366639132	1.723557076	0.785044502	0.004554772	0	0.005977778	0.024760083	0.005778528	0.707098372	0.19909402	2.479703899	0.034249478	0.004783536
CLCNKA	0.20961671	0.100814805	0.647183717	0.310205619	0.126039282	0.057491174	0.02758765	0.115736348	0.628388575	0.010263778	8.3165474	0.159178535	0.125152837	0.034149419	1.165927907	0.081768462	0.175556907	1.289138781	0.196536587	0.268657079	0.275944343	0.026471367	0.044401322	0	0.014054689	0.085460143	0.072435442	0.037141471	0.024768381	0.025639533	0.062717501	0.710750263	0.150255564	1.304736286	0.208277504	0.100843909	0.022232077	0.237486602	0.233504236	0.081337941	1.604440647	0.20661214	0.088431831	0.019972539	0.150244072	0.007399312	0.058374106	0.187431415	0.046844952
CLCNKB	0.027042338	0.044591887	0.36577536	0.083002707	0.030352259	0.051527591	0.037963109	0.074654864	0.040115861	0.031778752	11.47791505	0.102676921	0.132316636	0.148026996	0.082293709	0.037975777	0.096553422	1.376974132	0.103333139	0.117307545	0.398390669	0.027320251	0.019639365	0.021976262	0.005439523	0.055481073	0.031398487	0.078034068	0.019171991	0.044654189	0.020440651	0.177629153	0.034040626	1.936399389	0.035266309	0.035683808	0	0.163893724	0.036606418	0.05686684	0.049676756	0.037316612	0.026497064	0.061839055	0.144724628	0	0.095684899	0.08144925	0.136509675
SZRD1	33.12511406	51.91544129	49.77439869	44.62554437	56.42008437	34.40522133	29.85813762	39.97380256	27.88316107	50.34743567	12.08613704	38.09761921	42.78907282	46.57809302	26.31549016	24.16327792	33.94883956	24.58427422	29.00050818	28.93716632	36.73748119	36.62674763	30.05793585	41.62052293	60.7501681	31.61071107	38.53860418	29.29505393	46.71790549	39.34107595	65.12734508	32.13125762	46.46335016	25.30086488	58.82296925	29.40190866	47.0242432	62.10280312	43.56335988	28.74831555	45.63308075	38.53571256	48.94565057	33.65548735	55.43783822	69.74780519	29.32204117	46.78095723	86.0051727
NECAP2	23.88950197	16.63228942	25.1459091	21.46251473	34.12062518	33.7801932	30.43850249	23.21425206	14.48127501	38.64902133	18.54423579	23.57368365	17.81029524	22.42510524	21.32245818	11.58791295	21.0923082	17.04278671	19.98251583	23.92365941	31.80205569	24.47386568	17.93895507	22.27606734	24.36618309	17.78550765	27.10247451	15.97205169	23.2420072	36.07729919	28.60739504	23.52372171	20.42925784	18.80426118	24.18839259	22.71103463	24.37343143	26.60498081	18.48699871	23.67526151	25.53498756	26.50326059	24.2559097	16.96032221	23.19042765	40.68374616	22.54875113	22.5953495	36.25198248
FAM231B	0	0	0	0	0	0	0	0.052941473	0	0	0.295715163	0	0	0	0	0	0	0.038044705	0	0	0	0	0	0	0	0	0	0	0	0	0	0	0	0	0	0	0	0	0	0	0	0	0	0	0	0	0	0	0
FAM231A	0	0	0	0	0	0	0	0	0	0	0	0	0	0	0	0	0	0	0	0	0	0	0	0	0	0	0	0	0	0	0	0	0	0	0	0	0	0	0	0	0	0	0	0	0	0	0	0	0
CROCC	5.278038	3.045031031	2.942767826	10.09801368	1.173432868	4.261086859	3.556282028	2.662383868	10.8815946	2.841632282	9.647477455	8.871040398	3.410282974	2.868067165	4.125338632	2.770912776	2.296464076	5.728431503	4.51587116	7.756584687	5.701503006	2.967165194	3.583511269	1.621988055	2.68677038	4.549840533	0.885651765	2.059708432	5.83542507	2.866969972	1.002543169	7.277198504	2.609046293	2.158732253	4.16651194	6.285970604	6.433807935	2.458958746	8.033197179	4.133076042	4.618330604	3.023234434	2.771899969	2.776178845	2.197618379	0.773183665	4.533729046	1.400108098	1.418182234
PADI1	0.014309841	0.003686943	0.007012872	0.058824204	0.00573619	0.015492366	0.012555452	0.079009383	0.175793405	0.005255057	5.723403446	0.029883131	0.031257699	0.006993804	0	0.041865472	0.035480991	0.693159618	0.056958554	0.024688908	0.342890461	0.027106692	0.003247641	0.014536317	0.014392008	0.008468828	0.228455696	0.130398461	0.076088503	0.009845585	0.003380145	0.02284601	0.011258178	0.921985316	0	0.002950406	0.011382829	0.023439652	0.081720609	0.010747108	0.01642948	0.116364011	0.008763313	0.027269186	0.147012224	0.011365349	0.007032366	0.010101572	1.083540776
PADI3	0.026300957	0.003388232	0.0064447	0.090097256	0.015814358	0.002847439	0.02884557	0.06958282	1.871551741	0.00241465	5.4181265	0.007489648	0.008617574	0.003213588	0	0.010259625	0	0.628304592	0.017447952	0.009723707	0.122542771	0	0	0	0	0.007782696	0.046351836	0.034951516	0.002913497	0	0.009318871	0.005998589	0	0.943685398	0	0.018979579	0.020921217	0.008077727	0.005562943	0.007407295	0.011323791	0.003240496	0.018791086	0.009397454	0.383311262	0.00696303	0.003231307	0.003094386	1.846293694
PADI4	0.020402696	0.005256773	0.417450668	8.442955418	0.028624925	0.068475022	0.024614318	0.011734381	0.134779648	0.129246644	3.701638446	0.029050086	0.015598319	0.039886526	0.049153258	0.003979399	0.008431352	0.521130949	0.075796383	0.77190699	0.212756214	0.012882733	0.182901754	0.015544201	0.010259924	0.050311219	5.027628728	0.027113277	0.00904046	0.056150584	1.927738151	0.165193679	0.037453952	0.673017561	0.045137646	0.477452747	2.136873381	0.043863494	0.705567123	0.02298453	0.017568627	0.042734283	0.104121362	0.043739865	0.014623758	0.029708241	0.150399185	0.026404815	0.223285112
PADI6	0.023044997	0.007916752	0.00752916	0.058944519	0.009237733	0.013306331	0.010109838	0.007068838	0.021366262	0.008462901	5.424170035	0.011666592	0.020135334	0	0.003896068	0.023972058	0	0.667993098	0.057075054	0.04165308	0.109076757	0	0.003486732	0	0.003862887	0.012123071	0.009556153	0.026249699	0.006807512	0	0.003628991	0.007007981	0.008058004	0.829824327	0	0	0.020368054	0.02516528	0.012998056	0.017307466	0.013229264	0.011357339	0.021953093	0.010978779	0.011011763	0.012202066	0.003775044	0	0.003029456
ARHGEF10L	6.10731835	4.034033912	8.144567078	8.302891482	4.122054626	4.695536996	4.925253445	5.833850828	13.90253363	5.470342686	13.57246486	2.082065436	16.43373081	6.547283507	3.438038284	13.43663488	4.159067745	18.40456104	3.607220908	7.791973063	5.759364822	6.638521528	3.432162429	0.834257424	3.894409253	5.929141928	2.580327965	6.978148217	5.402595371	4.678131018	2.578478157	7.759336892	5.880803608	2.563024235	6.755617801	22.10534538	5.519129022	4.891067954	12.61666593	16.0310447	10.95369734	7.002341636	4.137006303	3.130025262	3.922538141	2.990667514	6.038663287	8.652657295	3.752439667
ACTL8	0.020438497	0.245746517	0.080130909	0.05227761	0.010923868	0.00590066	0.173349761	0.075231819	1.989711678	0.195148369	6.43903183	0.02586761	0.791701611	0.09323187	0	0.015945527	0.040541507	0.788418067	0.961772213	0.060450409	0.175340617	0.017207119	0.012369465	0.034603282	0.006851952	0.075263256	0.011300409	0.341450733	0.313952559	0.018749704	0.791759531	0.049722757	0.07861265	1.02509717	0.031731123	0.01123737	0.065031585	0.228769394	0.046111654	0.010233272	0.054753861	0.020145539	0.033377301	0.019474052	0.299499229	8.99665042	0.006696138	0.596353156	0.177329447
IGSF21	11.52623507	6.244247212	2.256144235	0.172571941	7.098544437	1.094480037	9.004369877	1.938100477	5.767369027	0.253125624	6.88084679	34.57817088	0.171008813	3.763879526	3.418257683	0.889617235	5.018835908	2.83052681	1.720665034	0.335581098	13.15568459	0.483583464	1.336434822	0.095086913	0.838727977	0.614407954	0.405800674	0.268171721	0.52034399	1.40516214	0.767842822	0.399809591	0.348132948	3.634367309	42.39236071	0.729875491	3.267165769	1.034954574	1.713477642	0.834018731	0.683904589	0.926831266	0.621875966	0.214863036	0.630260876	0.166712011	2.157867827	0.432508953	0.503395064
KLHDC7A	0.084412629	0.057338243	0.430607271	0.050472635	0.027685095	0.011631232	0.008416321	0.563168109	0.035574323	0.104269933	4.273550058	0.173364556	0.593389974	0.153772002	0.003892117	0.041908557	0.220715928	1.066943862	0.103852706	0.699818646	2.552191279	0.623449468	0.174159819	0.037027803	0.982107713	0.190744738	0.571196652	1.338833836	0.028902583	0.128476318	0.009063277	0.883860332	0.953905051	0.868951584	0.003574148	0.015822013	0.366253168	0.078561746	1.113452991	0.004322478	0.013215847	0.438705085	0.009398927	0.018279408	0.539029163	0.944701053	0.016970472	0.269050558	0.139213644
PAX7	0.009778408	0	0.00383371	0.002143819	0.004703684	0.001693835	0.00343183	0	0.005439655	0.001436385	2.544505553	0	0.005126272	0	0	0.027463798	0.029741008	0.314264459	0.014530786	0.005784269	0.062482372	0.001646483	0.005326141	0.003973267	0.001966911	0.004629634	0	0.005940385	0.00693252	0	0.001847816	0.001784168	0	0.511564734	0	0.004838674	0.008296832	0	0.008272965	0.004406322	0.002245366	0	0.009581239	0.003726795	0.001868996	0	0	0.007362936	0.020053064
MRTO4	20.464885	33.21535844	26.29594689	16.47901492	32.02901522	14.92113932	11.40254245	17.24835364	25.67945466	22.1750608	15.66505081	18.82619538	27.78727548	21.93345522	12.878388	10.5947981	16.90366335	12.67692201	21.85620667	18.91514268	12.58454396	15.5808492	26.36205446	28.96954355	39.94191537	20.82130897	21.33348699	17.18331362	27.52590812	15.60146862	30.0933613	19.4480289	27.67915417	28.34110286	26.52087043	33.31285275	16.89855656	31.93094476	26.59920085	23.27991745	21.08497238	14.69285647	23.50516205	22.32778177	25.71485504	34.54787359	10.92631299	20.37673704	58.77511814
PQLC2	4.603478247	6.491439879	7.217810831	3.051668866	8.503496094	4.660616955	4.025445542	6.783679918	9.646558506	5.380069869	8.033977994	7.782845351	9.036457761	6.506490809	3.912435713	3.803836627	3.809888586	5.79534279	4.292008986	4.584527785	7.749987169	6.559810831	3.240188608	3.317670709	12.16915918	8.995506686	2.753776691	5.444421358	7.201345836	4.194567488	2.73317741	5.888165343	4.641396952	2.976108732	5.331260981	2.385691628	3.57113626	4.260659989	7.026331941	4.385924536	6.553140255	7.27378627	5.31449644	4.734483611	5.29863619	6.134898177	2.789677013	2.6275544	1.907497617
MINOS1	15.21436851	37.23214878	19.54642043	33.22310401	22.01390913	26.30212658	20.15658597	28.9494415	62.88719109	24.04067149	19.20026991	11.92171062	16.73591594	60.90907328	14.32640685	5.29649003	11.7830364	15.03149934	51.53539585	18.64506237	31.63110578	15.30948812	21.18527745	13.48478182	44.19822284	28.31582296	39.31184428	12.42797564	40.55647028	13.67920281	56.81360874	12.33168972	28.80384529	22.63749151	23.15004325	13.6473973	17.48651442	18.9639999	23.43632067	25.99400197	16.56327382	8.483957593	19.64911482	38.75342586	30.58611488	32.2875352	44.44426292	25.95879242	44.79804144
NBL1	6.270514684	30.47229496	23.67248835	17.03635395	18.68945682	25.17987721	27.96941592	9.635515448	49.38891442	34.77254888	11.46011477	8.942422113	71.22438942	237.7381931	29.07962113	11.09494545	18.07194762	105.9867589	1.990351639	34.01604207	11.67571107	11.64439781	18.3709694	6.872631349	17.35047379	14.20480988	34.89765372	6.231185111	22.29425473	25.58301755	24.42151932	46.76375775	39.05716733	10.10517596	3.549346217	8.054060248	2.116082935	11.77006302	40.11847583	12.06627468	4.426383572	64.55658874	13.76782993	43.65191602	71.52380234	10.16701769	64.25557349	13.32882239	16.41128528
HTR6	0.236077906	0.050776221	0.058350775	0.06075909	0.095456225	0.067563794	0.169310119	0.128457374	0.489150531	0.052771346	2.721052604	0.014030031	0.170397533	0.082271616	0.031235604	0.320315111	0.08008279	0.487352029	0.152527599	0.115361634	0.171254581	0.077773067	0.063362111	0.004170682	0.117684415	0.030777857	0.020430322	0.0701498	0.021830905	0.035781338	0.025215138	0.110496121	0.088290387	0.500549828	0.045894061	0.079572379	0.017418134	0.10087769	0.267467641	0.342268797	0.056566299	0.020234265	0.0771059	0.36381267	0.614061721	0.002173923	0.086760617	0.005796577	0.009715116
OTUD3	6.340403768	0.95723269	2.844900224	2.107024829	3.392235499	2.938475469	1.907176356	2.67690255	9.012152884	1.937578604	4.616669586	5.226204735	3.251781861	1.658165265	1.792730924	3.129995469	1.876487834	2.013243107	4.785567692	2.759828935	4.121475596	4.729778013	2.875001703	2.057371148	3.911715856	3.476252971	1.027072456	2.238391341	4.344201676	2.106487407	1.261520282	3.048110263	2.28692623	1.816598666	3.869340999	2.59059389	4.022488954	2.688856043	3.683495912	5.75004106	5.317124832	2.26330629	3.286398784	3.730434848	4.801877075	2.001325439	2.358321489	1.123124769	1.399056707
PLA2G5	5.337642442	2.182933818	0.954987961	1.602094095	4.449067411	0.935603938	1.486744976	1.773711376	0.569506697	0.497819082	10.17960063	0.820309451	1.258461817	0.351970711	1.181715076	3.734627604	1.134393254	3.991945669	1.618729658	1.69146491	3.383594271	4.565077007	1.499811767	0.215163469	0.362146631	0.768836584	3.249803646	1.495850893	0.262790682	2.428870845	2.501609078	2.086941179	2.755133707	5.115593227	0.394608715	0.768614533	0.381902055	1.179625688	0.698886362	4.899553261	1.215928271	5.469909781	1.176061746	1.251261257	5.141535476	0.740200842	8.285689989	0.976872528	1.035809412
PLA2G2F	0.02269195	0.011693202	0.044482884	2.077056348	0.241049618	0.230931197	0.069684696	0.057424487	6.895510315	0.433329029	3.149240061	0.047387425	0.148701472	0.016635725	0.005754571	0.163758356	0.093773798	0.840331538	2.342363607	0.027964745	0.161108568	1.237003105	0.036049818	0	0.028527809	0.013429516	0.032934139	0.02153963	0.055301574	0.00520424	0.209043622	0.010350929	0.023803667	0.437738302	0	0.037429048	0.012033611	0.009292406	0.225581095	0.485706036	0.045593074	0.27399197	0.041689492	0.005405292	0.585525426	0.102128614	0.055758167	0	0.398236492
UBXN10	0.17674965	0.016072837	0.157954669	0.108273765	0.03334175	0.049527369	0.068417699	0.08132446	1.195317363	0.461995389	2.561858953	1.756702663	0.009084308	0.040651662	0.021093118	0.186563811	0.254355449	0.336896537	0.68421757	0.164005594	0.239905292	5.785891791	0.037753989	0.005280794	0.020913476	0.053327383	0.194012011	0.525034337	0.018427763	0.629504805	0.039294352	0.023713036	0.01635961	0.35299215	0.0193699	0.012861981	0.033081488	0.417245915	0.06597265	0.097605993	0.716225711	0.066612071	0.067915969	0.014859639	1.028395517	2.91220549	0.066423181	0.039143758	0.55764496
VWA5B1	2.505069345	0.00093237	0.652628055	0.038676877	0.237171941	0.053281769	0.023019313	0.019980238	0.145947932	0.011295835	2.740101054	0.02267093	1.662333905	1.528090945	0.000917694	2.147068661	0.031703145	0.305709209	4.649588004	0.266684038	0.244077204	66.65283844	0.002463833	0.003676007	0.676039701	0.004283269	0.937871342	0.010304916	0.327908816	0.019918357	0.0059835	0.055297961	0	0.483763124	0.007584502	0.002984446	0.004797566	0.017782565	0.029850694	8.524983047	0.331342004	0.012484029	0.048015607	0.002585982	0.164270879	0.015328635	0.002667563	0.004257549	0.017125658
FAM43B	0.197940418	0.194283901	0.166294858	0.216982383	0.664992303	0.220420448	0.190213169	1.240348849	0.218477691	0.166149506	4.881243076	0.164627213	0.148241529	0.064494384	0.152980586	0.838320269	0.261754501	0.704343412	0.090043131	0.130098491	0.066920937	0.317420072	0.136907862	0.019149824	0.094798568	0.394201552	0.039086038	0.493879158	0.100237315	0.224819516	0.044529281	0.146184601	0.187862824	1.236422327	0.02634051	0.108830394	0.019993983	0.524940974	0.039872936	0.014158003	0.064931503	0.278718874	0.115445955	0.269428674	0.351309568	0.049908198	1.315528326	0.008871725	0.09664909
CDA	0.773753915	1.363354095	0.905178058	39.70073706	2.521334512	1.383547479	1.313983681	6.890568308	1.735618736	1.26491948	9.702345709	1.213052903	1.003185372	2.830139366	3.468669186	2.395169229	1.534807078	2.888484484	0.662329448	7.972879722	2.746753518	0.924598208	1.200909421	0.988838511	1.405774896	1.871078648	8.673445313	6.425357306	1.150210951	0.984589257	4.362881207	1.252395132	1.570957637	4.102262982	1.278767515	1.955562718	5.850427149	2.432621263	3.547672072	1.162223585	1.17493553	1.599132527	2.302989103	0.975062363	3.315630675	1.82379892	1.422871989	1.409565609	19.07674037
PINK1	26.16523974	33.79829516	30.33406744	33.36461784	50.78749476	23.59955555	24.34159387	48.70393605	17.31133352	20.64126832	10.98836285	25.08200784	21.32919782	28.31574952	22.91526123	20.79963668	24.56891053	19.86655019	22.89151949	21.22095935	36.4104028	36.16537249	13.03442368	18.26797372	34.50214416	31.53299852	19.86273426	30.75334388	38.78250965	24.44206017	9.451165256	24.2380141	23.51226962	22.94153584	50.04400023	11.59232096	28.08032355	22.15109933	29.27927279	17.86728234	30.61903612	31.58017021	20.04226277	21.44444209	55.95353295	27.33516101	27.98524659	14.99124476	13.24448033
NBPF3	3.451860163	3.184181489	3.654831472	2.242329363	4.544002625	1.642483872	2.355625678	2.07843605	3.358450884	1.549337377	4.983331381	2.653631595	4.505424731	1.770377055	2.269491852	2.65979453	3.282643946	2.254493495	3.528220085	2.289779768	2.136847167	5.130544016	2.147110396	2.207790959	4.286025649	4.220259659	2.597717799	1.941671896	2.719153096	2.951621045	1.751531394	3.285204429	3.017477257	1.611265039	3.39407965	3.584885795	1.355949659	4.397694856	3.317027133	2.624453345	4.109949406	1.575177057	1.374477214	3.979253633	3.970845354	3.091330538	3.099535148	2.547034217	1.126035826
ALPL	0.793032327	5.037932907	26.59122524	114.1219732	107.3170923	3.561068792	3.168595501	35.73607042	0.893627503	7.105969619	5.555200586	4.144454708	28.02530284	8.117469866	144.9512978	3.2172452	4.670740912	84.1470292	1.800052722	39.032042	13.91714474	0.469068266	35.46066419	0.223084625	0.175877922	3.408066564	58.48464109	12.83477437	0.962277941	9.431457699	24.44230559	187.274535	51.15448782	1.198732753	1.924454876	64.01782744	7.229103302	18.62558037	1.696274842	98.93215413	0.873146065	12.23005535	0.647534877	0.523115296	1.329206845	1.154191234	0.695508111	49.57765658	1.770657585
LDLRAD2	0.067153261	0.096891745	0.071461774	0.311279681	0.056914057	0.176148058	0.195278581	0.141247794	0.151206302	0.098643785	1.455892028	0.077220665	0.152553667	0.056263791	0.165431855	0.035925286	0.144621744	0.329885509	0.085534485	0.357511409	0.257118219	0.025845102	0.148050953	0.019490306	0.03666395	0.081756087	0.068423294	0.061193427	0.020403905	0.232337049	0.027192605	0.311570681	0.072455878	0.352353631	0.543325876	0.145577371	0.073258109	0.020428138	0.141224921	0.175798727	0.039651588	0.098340485	0.112798633	0.018281273	0.069677546	0.044700095	0.350758885	0.115577133	0.039347001
CELA3B	0.496482447	0.030098622	0.02862504	0.208093409	0.035120848	0.025294605	0	0.053749892	0.027077395	0.021450015	9.203948801	0.011088775	0.510348881	0	0.014812424	0.011392392	0.009655053	1.322928503	0.123996052	0.043189211	0.155511699	0.024587489	0.106049393	0	0.117490177	0	0.10899434	0	0.051762824	0.013395855	0.013797026	0.039965362	0	1.633788042	0.312853169	0.770747161	0	0	1.346618268	0.010966848	0.100592418	0.115144952	0.011923322	0.027826741	0.307013764	0	0.014352305	0.027488298	0.034552976
CELA3A	0.077121887	0	0.043194726	0	0.008832799	0.009542288	0.019333352	0.010138466	0.051074193	0.008091932	9.520989745	0.025099176	0.096263534	0	0	0.042977341	0.01456932	1.129281285	0.03508276	0.065171827	0.107554635	0.018551063	0.070011739	0.022383562	0.011080675	0.017387489	0.009137262	0.02509905	0.009763659	0	0.010409745	0.010051182	0	1.555727136	0.328410721	0.063604029	0.011685135	0	0.177103128	0.041371993	0.025298724	0.032578478	0.00899605	0	0.021058129	0	0.010828699	0.020739701	0
CDC42	114.5487032	93.7564857	97.75628512	84.70450823	107.9656761	115.1412213	91.08266973	115.0652719	64.08879827	98.45655828	41.31998248	52.39774663	104.6155224	116.3129048	67.86449732	26.8680613	77.69781896	50.2821382	83.72129725	70.09607824	103.4120229	104.6479865	76.64635721	107.4589572	105.5231427	91.85042393	249.786224	68.42605152	113.3274051	89.79679982	130.3900639	65.87726834	112.6506004	73.91058688	128.5499003	64.84680913	99.62790404	109.3845118	79.68191451	88.81054578	114.2263388	109.6217993	77.80934776	101.2634508	109.2353917	202.6098693	98.14934212	125.2431092	246.1265684
ZBTB40	5.455269723	4.351022399	4.764973306	2.559402606	4.905342705	5.341515241	4.303293179	4.267626274	4.797439324	3.942374246	4.061697318	3.868062125	4.75798202	4.520940926	4.017344306	5.093583654	3.203359978	5.053083111	4.078229814	3.722175023	4.594600916	5.358435876	3.337740646	2.700880737	4.139770084	4.771058341	2.105887415	3.032765109	6.7125616	4.96113831	2.346604335	5.195045336	3.86704927	1.20390857	4.167126851	5.844324442	5.194471982	3.672941493	4.97187767	4.225524536	7.342608018	5.320879036	4.479372727	4.299520183	3.483173631	2.496055974	3.857017419	3.130775845	2.240812472
EPHA8	0.450684223	0.083863859	0.466277628	0.030877517	0.267225703	0.020330312	0.060412958	0.02736063	0.100110783	0.095396092	5.361054382	0.008318337	0.023244006	0.036711301	0.007936902	0.976696836	0.01862439	0.633318412	1.164369378	0.046283923	0.124991136	0.017127044	0.021309062	0.011127498	0.015738613	0.00246966	0.016871732	0.054663082	0.033283125	0.005742293	0.011828518	0.051394883	0.064020127	0.967197382	0.120988948	0.929221696	0.019916602	0.0948414	0.050310251	0.028206418	0.45276143	0.049358253	0.223609469	0.105863339	0.040378838	0.006628672	0.001538072	0.017674779	0.013577249
C1QA	25.79361311	47.95931577	15.01499103	136.762512	44.16126989	101.2169485	195.0374549	89.34005186	4.079639239	285.2240839	12.2034223	22.90602793	37.55288718	66.81895323	103.8316493	35.25357594	67.4445768	27.00122378	12.01433284	76.90256446	143.3166826	29.33661039	46.75051449	27.87237601	36.75946233	37.23489374	106.4186891	47.04937494	23.12095429	279.2454887	129.9038075	22.03121915	38.21589163	26.11032267	8.929053622	13.55039435	20.34873027	42.31084796	36.9015185	52.76328047	9.066290572	128.3315363	70.61149028	34.04850789	32.42343893	127.1764528	93.83516301	49.34996535	105.5914756
C1QC	21.35201947	42.97701644	15.57133841	117.7444717	35.61086652	72.80559698	131.9214995	71.16072023	4.997742	224.0235859	9.808144741	26.03835331	33.04068157	54.95158294	106.6018852	32.73821369	67.87657486	21.78871553	11.70536802	67.49237168	87.34537268	30.05279631	49.43064071	31.30288755	41.33789623	34.71350725	97.17179682	46.829004	23.85844351	208.1781629	150.0626094	34.15732138	43.59460235	23.19411009	9.805336364	25.82143904	16.60342195	49.6110031	41.91250247	37.05933112	12.91925382	98.16039874	53.41018044	33.65539894	29.69971979	89.36698646	49.33838034	99.24493031	89.60427736
C1QB	27.16128989	65.5346059	14.83212663	195.183779	54.370515	77.67371383	192.2964398	115.8489663	4.627545119	317.4151021	13.00272711	34.81074889	38.49356562	58.97826548	131.6471029	35.26716448	81.42777564	28.61500654	17.49827081	88.81938147	104.3507592	36.84184386	62.14355369	32.32635508	50.8496492	44.64181923	135.2605813	64.20789643	30.91167831	286.3004703	197.5604831	56.9642371	91.27209351	31.59076125	11.58615417	37.72169955	18.95574768	58.06664301	62.04216972	42.83005165	15.72933285	146.3661351	70.11743162	44.53373173	38.14830563	145.2125849	71.83015108	156.1927872	163.2003149
EPHB2	0.688217208	0.410524273	0.692604398	0.49198317	0.288179932	0.691183164	1.616428507	0.682270396	0.65389317	1.736343095	2.218822155	1.335290861	0.235403898	0.648051162	0.574958548	0.193166101	0.712108501	0.451501569	0.126696699	0.351694103	0.75302879	1.703196334	0.270588301	0.243891477	0.213344446	0.35684134	0.293587915	0.38950104	0.255081993	2.318291514	0.369274635	0.377711814	0.140236961	0.872086571	0.496854073	0.535523197	0.182300995	0.210043177	0.693059292	0.183389395	1.187979529	1.093162783	1.162329029	0.785070515	0.290071162	0.370542839	2.113086333	0.76011437	0.837111254
KDM1A	49.34188196	45.59394328	70.43743884	16.35543636	46.521799	27.51394147	24.00492551	24.85730932	23.82962801	25.33120942	12.84883869	45.59080782	30.30718698	32.36106135	20.22192868	18.49960581	26.28571755	19.51954291	32.95181651	20.94112813	31.20693676	41.2731145	31.72937898	39.73805141	67.76103018	38.46766331	18.99044794	23.45013717	74.81219349	42.33912898	22.59556501	26.42771765	19.96687164	12.69847387	32.08218773	40.00591957	46.26723324	53.35687158	28.73920002	39.98428615	53.54762007	31.87700573	52.78656056	51.40644295	27.54149623	67.27653917	26.18974487	23.69245762	48.95388595
MDS2	0.047321858	0.012192519	0.034786776	0	0.066392434	2.131267967	0.778503579	0.065319923	0.065811978	0.364941884	5.685695506	0.413255106	0.072357246	0.011564063	0.120005996	0.009229788	0.101689199	0.743218009	0.100458033	0.093308416	0.335976276	0.268921029	0.042959083	0.144212412	0.011898395	0.018670634	0.353216312	0.080853854	0.209683752	0.477529211	0.06706772	0.053964644	0.024820118	1.022404016	0.055101007	0.009756831	0.012547463	0.048446027	0.060054571	0.026655073	0.013582847	0.163252472	0.09659932	0.011272212	0	0.062640973	0.069766947	0.022270228	0.009331276
RPL11	1697.421295	1878.335998	2602.869029	2380.345439	1764.022478	1491.093678	1136.144336	578.7399104	1297.844843	1157.481708	977.9157345	746.0852973	1774.374084	1546.188403	831.9314717	822.4158232	1156.043087	903.007243	2157.871991	1696.009306	932.5404064	776.5797064	1423.338156	1974.652548	1750.200796	1059.60366	2005.414433	685.6606259	1568.538083	1149.862247	2507.183149	1779.423397	1214.004466	1404.7378	1860.299328	4713.781981	2005.595021	1645.457236	1980.207089	1785.882682	1177.991668	1119.341833	1770.901599	2802.393497	1622.322975	1458.631703	2072.327455	3078.627046	3028.225352
ELOA	21.93714255	19.66966566	19.96764726	10.30815117	20.30583615	12.26459365	10.74097755	12.74200212	11.1123194	14.41063837	7.820053311	19.03552935	16.83034625	23.80268211	15.10864295	9.937027286	18.61469957	13.23502045	14.34067316	11.29762958	16.15329049	13.22445279	9.263013961	10.89516203	29.2751892	12.872916	6.926147106	12.46199821	19.20175787	15.23331255	5.39274685	9.970324188	11.18594446	8.18041253	22.79030789	9.210084648	15.81589508	16.7463979	16.99256955	15.05433731	18.54223088	16.38915512	13.50103844	23.90121617	16.55803301	19.42934196	14.42640273	8.979819703	8.006346979
PITHD1	44.74117678	39.10332523	45.59719877	31.66310539	61.20325265	34.93695074	23.88184131	27.83979001	17.72661157	39.12815033	17.67898477	27.01061833	35.90258469	44.31352963	17.7742866	17.71098913	51.63764021	18.45215486	41.14490636	31.22110801	34.2194758	29.90732892	27.54702268	29.92096877	100.1614603	33.7205662	37.7493228	27.9807116	46.0592135	30.83031965	19.6600737	22.62543142	30.39524076	15.95000177	44.82229906	17.81914107	41.91136767	35.07360876	29.34042625	47.58417217	28.31682245	33.822646	51.95778127	63.39057622	37.85207683	65.33158491	38.39107209	21.13088987	30.79066332
LYPLA2	39.78269568	39.18268687	63.93960606	18.42618989	66.9856555	26.61272098	21.00732193	21.25773122	21.44732628	27.21203705	21.46739566	35.49450742	35.57874975	34.81802708	17.80833475	16.23757258	29.32952139	26.68605793	29.0561488	16.32137107	28.31264413	24.97257963	23.68242947	17.20428734	53.75296948	33.93715334	15.25825605	22.8022712	30.0319635	26.0016079	14.6661101	22.65459888	27.19894728	12.29599124	46.11530361	33.20270538	35.50410385	48.43090934	23.99336305	52.94270674	35.60645286	23.19235641	47.88243219	29.57956707	19.87511786	61.98208801	15.22513561	19.24559353	15.86473475
PNRC2	94.11695176	115.5149236	99.79602823	9.379186236	41.15713883	78.55140561	71.31753574	77.16029252	46.01029968	38.33342526	23.63871302	25.33951959	53.07814174	86.14321174	65.09349355	19.35811619	57.13815601	31.11921849	102.6234242	61.57821058	82.0079134	116.6942314	74.56578896	57.36390432	158.335968	81.01840436	41.86620883	28.58803227	42.46158326	75.35149485	39.61245345	53.85943265	136.4240108	25.74794091	91.65596795	15.52404263	83.48666859	88.29418139	46.32849194	130.4451796	130.6519281	139.9952146	66.36988222	119.0242338	121.8348742	113.2587798	79.89055603	57.17766234	15.52180525
GRHL3	0.4712125	0.233823427	0.855291529	0.027330337	0.473720416	0.13604058	0.172814287	0.741054489	0.728144297	0.190441223	5.641889224	0.206366927	0.518458679	0.243704566	0.265549475	0.112816577	0.054399965	0.768301603	0.407538469	1.499387444	0.486782008	1.379048605	0.135799905	0.139295564	0.368603049	0.066889999	1.222021748	0.524434419	0.362352978	0.041169252	0.070670269	0.975775268	0.350454672	0.80799192	0.060383195	0.0514046	0.140147387	0.392051029	0.122342123	0.632890429	0.787184813	0.05406393	0.134360375	0.394339659	0.111985821	0.227059746	0.098019314	0.105599142	5.563232008
NIPAL3	7.238943496	40.59379273	5.274364492	4.141566742	49.83558367	13.8953473	8.292778615	50.32572166	15.37401265	5.721505996	5.587217377	6.226244615	16.77170651	18.1999259	13.76292059	14.8160337	27.45115109	18.04660045	6.832873141	13.87850532	12.66724099	16.31512612	6.230474508	7.149954258	14.80874122	7.906141942	32.80513039	12.68067887	13.09301439	5.350174799	35.01094887	5.472936101	49.39775946	27.59994905	6.124834977	2.988496812	11.92385218	8.202433406	4.326684264	10.94856391	5.569564481	41.17338061	9.72523578	29.34359014	23.55098413	6.556226402	19.52713232	5.748615994	2.479478211
RCAN3	2.741698318	39.53399196	2.949013614	3.51286485	56.52615482	18.65766293	6.248222574	36.73598929	10.18441316	5.090883483	3.343932393	7.737605567	11.17396117	13.88126535	6.766204986	4.782642714	20.01140333	7.938974326	3.344761084	12.60237579	19.46554158	17.27174729	5.516591976	6.100673772	12.52785504	8.953500245	28.27018023	9.553664159	14.36783639	4.556680935	37.25356233	6.047395592	42.90995176	15.57810864	4.958586267	1.336125693	7.05565666	7.975770387	5.030816	6.426873915	4.326537079	53.74967919	8.465310047	51.71496773	17.40543018	9.043263425	41.19097521	5.954259715	8.537716909
NCMAP	0.043344779	0.848754375	0.06372637	0.011878642	2.771317233	0.760212048	0.15212281	5.055654454	0.261217369	0.103464837	2.833683985	0.855793026	0.473400813	1.959553826	0.120912343	0.169081746	1.325495352	0.573267885	0.345057083	1.955045764	0.692414473	0.638607548	0.24592916	0.209146211	0.228866742	0.444638861	1.887263551	1.53054522	1.853391212	0.029822464	5.713095643	0.415205988	0.215974492	1.061899097	0.050470144	0.017873672	0.747040754	1.730604324	0.174190082	0.398776641	0.136854317	1.313747335	0.132721211	0.536892721	1.511958394	0.080326998	1.437829007	1.121921229	0.094017503
SRRM1	42.2105372	30.64675966	28.27800543	11.5705776	75.01536206	31.74464557	20.09458957	28.61287006	27.62214218	24.27978262	11.86571801	27.24841841	75.296932	35.09428372	35.11985723	48.67439978	55.65479205	42.47259076	23.2239796	18.41680931	30.497038	26.52697805	19.45362203	27.99090385	47.80407492	24.67138597	12.36881765	24.58803729	54.21290681	24.45599376	5.443293409	14.04933325	6.685852272	7.17971532	19.25894363	10.19557271	38.1538465	25.74761225	13.68002598	21.9529353	38.58204571	59.56902584	31.00220087	91.67630152	27.52842965	24.50512417	24.21681397	6.537413854	6.504580596
CLIC4	24.73104991	16.34969457	18.34147052	37.35702071	45.86377427	34.188412	52.22449392	46.31895349	8.072370151	45.18153527	5.914404941	40.9000924	39.2655651	38.84571913	38.48796131	15.00216681	47.29027275	16.22483729	7.219324468	22.52143199	31.22367997	31.67371544	29.65989391	42.06971966	16.52831571	28.07133479	35.92682785	28.1228974	37.82172487	76.71960178	26.59700115	16.45459772	8.72226438	19.72865494	10.53177988	17.09229054	27.7217409	51.47559615	12.75900302	35.47597886	18.99087769	43.04946822	30.28320608	46.83969792	49.7709994	57.0364366	55.19486404	37.97458993	45.38902843
RHD	0.452682179	0.058316982	0.507079989	0.496230426	0.580025602	1.48427427	0.613506309	0.215722771	0	0.483877695	5.461285142	0.488012674	0	0	0.430492732	0.469841711	0.566553484	1.021008981	1.076817207	0.402462838	0.656422265	0.408334266	0.047699293	0.246346403	0.199185649	0.803717061	7.595768783	0	0.136110604	0	1.229678955	0.730092826	0.241669747	0.882601252	0.470622978	0.316669297	0.004286763	0.165512863	0.424023652	1.19902793	0.004640496	0.394403267	0.221117162	1.097558318	0.193132589	0.188327937	1.136156294	0.16358245	0.181714447
TMEM50A	34.84986125	50.17753176	51.3157412	41.79042047	70.18280913	45.09219954	43.05176066	40.11054337	19.38671404	45.69734321	7.858114143	37.29407025	45.37454539	54.01854247	67.63387776	22.89108115	59.87201094	42.4873809	36.30838852	34.86238322	51.70300013	35.42944615	33.58687423	68.2349336	77.00706083	57.72059338	77.0252319	39.74611373	38.16153143	52.53314544	89.78151263	23.84847024	38.87173962	53.91690703	83.60075936	35.76708482	63.71097968	50.43053469	32.93365353	45.30114593	44.77651185	45.82925317	59.40555672	69.26488634	50.80255418	103.6440824	53.85680782	70.5817134	123.7585738
TMEM57	35.5812998	16.38911617	21.48812863	8.771494049	25.31843762	15.5034255	13.5983209	16.01247424	12.68380796	10.63301401	5.422406811	14.4536822	20.09177025	19.65806308	16.17098369	13.21651933	24.3053195	14.84276706	16.63519446	12.49157012	20.30306505	29.40780549	18.83753964	19.76230042	33.07107123	15.02806849	9.461018473	15.12686142	19.30423411	10.19750679	7.327108	11.74343059	10.81297677	6.919003652	36.99141903	16.82654334	26.25751946	17.35331351	13.46841263	23.78947355	29.31972591	22.46642187	31.79770678	25.67400269	12.81121703	23.22824639	13.84865	10.27779074	6.183006291
LDLRAP1	25.8424381	23.44869762	21.88614365	12.32866625	28.17787353	30.00764992	15.85070095	15.75854	14.3807543	13.50311345	14.03634514	9.490931797	19.05009862	21.92787948	22.40542179	9.057198783	35.26954384	13.45340126	11.62615747	10.66256757	20.92759019	24.51078583	13.3519438	26.75998203	30.93897879	18.51221616	8.618756906	15.06219037	22.15966409	11.44181726	6.548739694	13.31566351	16.85906259	4.702070308	34.17105274	6.378178603	70.46238056	20.41574577	10.51567615	10.73492094	21.64329292	21.635054	18.93745566	11.76870545	13.9652537	16.9647068	14.17603606	7.295430163	4.963047633
MAN1C1	7.60105501	2.033466254	12.16204057	2.612687667	8.071676929	10.80406138	8.793696769	8.535301018	3.273576954	3.971717806	5.31338482	1.604104041	4.46149696	2.198515406	4.298381621	4.256410499	16.06206763	4.034925355	3.244950234	4.562212017	6.676074404	6.915347911	8.118930324	4.139839688	11.1269747	6.101856027	3.411382059	5.843217728	2.442135543	6.475753673	4.099451354	1.770003665	5.125215909	1.3739342	15.00085952	7.217103108	37.85868009	3.924780596	4.412220912	7.90950299	9.442330195	12.33039079	8.082295209	3.110771908	3.229043478	1.464492732	19.00451132	3.215975333	0.863039858
SELENON	67.96720749	67.65921132	87.86796345	19.59769111	82.90798678	52.17452839	39.68658258	60.83257598	37.64981121	36.32724866	12.90705868	31.93029096	75.93213645	64.8606622	63.70886905	40.33224177	40.23945533	53.67692616	24.0027144	21.10473358	54.42010952	75.14980247	31.87466308	45.47920994	115.1036885	60.80198303	14.22561537	44.19317951	65.75497972	34.97342496	9.576479795	24.27988901	19.50895438	12.72289299	54.39509198	15.07456732	58.15850963	29.75745489	32.75176218	48.5359296	112.9860389	76.09364164	73.38640739	70.32051234	41.20652989	46.72382463	21.08992029	13.52940043	4.575071223
MTFR1L	13.49949679	15.85954467	17.00226017	9.12981166	21.58463398	10.03796169	8.378228899	7.537267959	12.68231281	8.340097276	8.204008086	10.65960884	16.76487394	15.52730324	14.05730603	9.805765155	12.59550128	12.53344493	12.90179376	10.23667466	11.87034827	14.01203985	11.03444315	20.3666169	20.31697769	11.21813922	12.52233919	10.03129071	21.09155834	9.550526446	13.32818512	14.27173931	14.91302038	10.18238596	22.59375774	18.1158052	9.593848676	10.13574596	13.55607735	18.64078609	17.05851343	14.94376594	13.08317921	14.71500052	11.10894063	14.71182807	11.98074498	13.39391272	10.18548929
EXTL1	0.049777596	0.013811799	0.155750623	0.094441544	0.753634586	0.293499094	0.277167351	0.058138943	0.282234172	0.136397035	3.916641622	0.072692428	0.423217177	0.07485645	1.417700787	0.08663203	0.158234166	1.890214992	0.144281886	0.524728198	0.790078716	0.112828241	0.15468343	0.050565408	0.017329645	0.061940071	0.228643847	0.177368634	0.037326412	0.210759563	0.132051678	1.407774611	0.389613825	0.666254019	0.085603111	0.161052593	0.04670276	0.043904089	0.092326941	0.917356366	0.329716624	0.220788459	0.14382046	0.027362716	0.056719507	0.050685913	0.073387459	0.21443734	0.019631033
PDIK1L	4.504844831	5.403378895	5.269803428	2.9154987	4.392062259	4.70627583	3.896723196	3.88783012	3.085319671	5.542476904	3.225550062	2.966699455	3.241136538	4.465598675	4.621263693	2.015405961	4.644568058	2.915886652	5.159799517	4.403649323	4.472276014	4.622922149	4.187721598	7.038725974	5.829771683	7.536236913	3.773019732	4.981517534	6.946887653	5.054869434	2.627172017	3.947235219	4.378470982	1.620179928	6.561179807	3.715239491	6.087055375	2.360647558	4.33885006	5.270828923	5.756543765	4.747581108	5.974708109	6.020092966	3.344409521	5.821662425	4.715357179	5.180307802	1.89202624
FAM110D	0.289207886	0.391567276	6.964375105	1.06298236	1.30478997	2.082469933	1.950399504	1.414170808	0.273397916	1.44108195	3.013184119	0.310049513	0.619344324	0.781569738	1.023908403	0.345083731	0.689902085	1.406248421	0.192611771	1.543043161	0.432807966	0.181418995	0.375799356	0.230419668	0.239538782	0.872573137	0.188120621	0.426315938	0.195991642	1.888391566	0.133949303	1.852083223	0.499679232	1.032653657	0.681423969	0.364788834	0.114274069	0.320461173	0.172717156	1.213784661	0.227875175	0.614840653	0.560270298	0.356608148	0.531099893	0.456394335	1.532742924	0.288221646	0.084983142
ZNF593	7.917577283	12.48140031	16.87373853	5.824234958	22.38372031	6.045419595	6.421294714	5.272711757	10.52827251	12.338179	2.928444388	7.060664013	9.239042281	7.484705647	8.374890536	3.007255789	8.74806737	3.427382924	7.077038908	4.852991921	3.536445724	4.867779614	12.41284258	28.70569494	17.2095965	9.350985769	13.97524609	7.673736328	13.01759694	5.30416681	40.43121431	9.860622667	10.87361263	13.80632822	28.02131111	15.95932502	8.59079297	10.36671999	15.99736191	11.54057821	7.894264421	7.598718805	11.46251103	5.087213442	7.790642005	10.39792727	2.073482705	10.07519426	21.26171556
CNKSR1	6.960335301	4.298566516	12.77320448	2.4934704	7.460240214	2.39688532	1.980334725	3.206575617	13.63270473	2.62393055	9.956191441	7.864819191	8.684045827	4.008189648	6.243707455	5.927969308	5.108317389	7.788662371	10.26932272	6.454396635	6.263035666	5.545040061	4.177809022	6.516296031	7.451648492	6.815084636	2.072566499	5.669724338	7.918931652	2.312723833	2.806001825	8.087908858	2.999916016	2.729495986	11.25413072	4.031296294	8.357442641	4.500621517	9.838159681	5.974188724	11.09794975	4.601177644	5.079785402	6.94630041	2.71622901	4.132701138	3.334070133	5.449698183	3.196116042
CATSPER4	0.009334309	0.014429958	0.032021477	0	0.044900605	0.008084536	0.028664725	0	0.021635856	0.003427874	4.330116525	0.017720697	0.061168191	0.009124117	0.009468547	0.014564719	0.0123436	0.604921585	0.044584878	0.027607843	0.120117704	0.003929266	0.01694749	0.00474102	0.01408186	0.025779679	0.019353461	0.014176486	0.037224398	0.004281517	0	0.008515687	0.014687419	0.738259043	0.043475034	0.019245499	0.03465009	0.019112107	0.011845856	0.010515508	0.032150849	0.018401029	0.034297856	0.01778769	0.022301413	0.014827234	0	0.030749857	0.029449736
CEP85	4.081720865	2.6893079	7.760281966	3.321595414	3.801090532	3.847058451	3.130901811	3.024554105	8.771838638	4.307014576	5.400846329	8.080546845	6.036341213	3.111701585	4.581583217	3.57380514	4.10125471	2.883069399	4.343827728	4.368556732	2.859980579	5.195102112	4.637428448	11.06289089	7.321164132	4.784861817	4.520450898	3.418988065	4.940916932	4.467185489	3.112219934	3.56764767	4.199423061	1.680667315	4.635653573	5.444848186	3.187274924	3.480169862	7.033303894	3.19667858	6.769589505	2.129317257	3.74326917	2.211190573	2.773143879	5.345493009	2.063715283	2.727854736	7.06593324
SH3BGRL3	37.22892134	39.97811529	52.71884187	286.1862295	76.32178981	69.91533197	58.17201068	34.65816083	36.72152406	104.7463909	15.93549618	35.73067959	35.31871049	61.51621753	50.54608214	15.66666086	41.01449646	24.80268789	46.59023237	71.69621293	78.30969588	38.22522954	49.93081014	45.89305032	74.27442733	50.19430065	52.4671103	39.48674956	48.38880133	83.940979	40.09521202	41.84926509	42.63950018	33.30670505	69.18041826	40.82344547	87.97197129	59.09075689	44.15497129	41.16443054	45.51329427	43.60667039	60.57033123	39.25918162	36.70665025	117.0790762	43.38066326	103.4559621	81.89149355
CD52	2.377095444	2.858150156	6.698469694	84.28952443	5.293743283	198.076174	89.27797132	23.81896071	10.40746457	177.863513	10.35175894	5.96691268	8.192466172	5.905733978	4.588131323	3.399992673	39.62054377	2.401583179	2.733390095	19.52964776	39.46740368	3.168678522	8.332055149	34.64447978	7.736715645	7.372721528	58.07527137	9.727523045	27.44416051	134.5056006	38.64968189	2.228862918	25.59355529	6.674490875	6.73512993	53.06802688	31.02429931	22.22656308	24.30112603	7.909729576	2.425957074	36.96769646	38.28024791	2.831157326	12.81003569	100.4119166	30.567625	32.90811169	79.94507701
LIN28A	0.013368401	0	0.008735331	0.009769632	0.003572539	0.007719002	0.011729433	0.01640253	0.004131523	0.003272886	2.525265324	0.027071157	0.077870043	0.00435579	0.013560654	0.010429642	0.005892748	0.492113774	0.033109236	0.008786527	0.10282256	0.003751608	0.008090613	0.004526659	0.013445163	0.01054889	0.003695683	0.006767755	0	0.008175865	0.012631065	0.012195988	0	0.340405171	0.008301871	0.003675067	0	0	0.033930773	0.003346687	0.010232394	0	0.01819284	0.004245859	0.008517231	0	0.026278837	0	0.007029549
DHDDS	7.98277858	7.802064702	10.8053224	9.800167072	10.13119891	7.845178696	7.19146748	6.9528808	9.709040175	8.096908394	6.52483107	6.738611986	9.368463509	8.695616997	10.12944475	5.216756625	9.913619679	6.335675453	8.84838719	7.514397892	12.2868198	7.774662461	7.139853002	10.42066698	11.96145246	9.896160287	7.787022721	7.487930375	6.989518535	8.052792864	7.452032942	10.75607072	13.41054969	2.77866627	10.83851114	8.381289955	9.380412678	5.379922593	8.435998373	9.55708324	10.15445977	7.08442413	8.021450441	8.188475011	7.903414153	11.26884346	13.11534337	9.807856887	7.44068908
HMGN2	332.8011634	406.3270054	568.5576808	264.3076502	364.0941038	229.303414	215.3230607	237.0379789	262.9981642	240.4332101	150.2228459	157.4210335	353.7447287	359.4762165	223.6533437	100.9283801	238.9915553	150.7289349	279.3429227	325.2809282	395.6690252	457.3652456	249.0563511	909.7136778	445.514355	360.623132	583.026292	187.7728668	382.91286	234.8581579	576.6412671	135.143039	172.6743033	108.7760924	364.4559681	136.8204969	262.2590924	222.9336356	370.0457769	260.8104995	303.3091818	271.1232673	320.0545407	398.0434819	260.5461123	497.0112473	417.9229237	313.7797326	567.0293115
RPS6KA1	31.3809745	24.2590355	27.7862152	28.76601242	14.58447038	18.46337793	17.41175049	10.71685181	20.10972438	23.91430991	12.43582932	9.266086439	11.9963716	16.23507197	21.55264247	5.305414764	20.45627261	12.50137654	16.25733451	9.662645268	19.48900317	17.62073719	12.96195303	19.30325591	24.59966423	14.49705574	16.0130835	11.01216039	27.31000837	15.08936766	13.86091851	16.65340817	20.43479151	3.959621911	36.29971464	26.555745	36.86000279	14.18039522	18.54932126	14.47737716	23.50829917	8.328365455	30.91390205	8.005977432	13.50317884	56.1467538	10.08351302	15.69185161	12.52880873
ARID1A	22.82597159	20.20903004	28.0309976	6.98374716	11.92279334	16.8651577	11.17194376	12.73030009	5.754507124	14.805086	5.226057913	20.57998614	12.44854809	14.01965473	16.25831045	15.22348468	13.24641027	13.41310396	9.8522021	8.996269154	11.11902739	16.06882497	7.748733465	13.57601951	26.90806684	22.58596811	4.183174774	10.79927883	11.73417894	14.82412872	4.230183553	8.092709852	8.703051798	1.887401736	14.78047686	6.744680759	18.12523162	8.83931929	8.672502043	11.03860878	22.42922441	17.40610463	17.47985332	22.67529384	13.81175302	9.641633445	10.20434716	5.488217429	2.915737843
PIGV	9.16911923	13.03535301	10.39238947	2.28061514	8.492433784	5.579431758	5.542197718	4.331837224	2.398366321	5.081192231	6.174705264	5.93116451	4.301377864	8.472617009	8.487336103	2.362331167	12.36381293	7.30330161	6.129983197	3.034668959	6.936124318	9.403473535	4.364411972	15.7308222	6.236920453	10.06371417	7.44223538	8.816757361	8.356717078	4.162056443	7.900788844	3.924087821	7.257132606	3.756088994	10.71260442	3.270373659	8.650786703	5.148702788	4.635825696	6.634018039	10.42944319	9.645475956	9.177445135	6.166624836	5.595861286	6.046782346	6.878535828	6.068030603	9.114315768
ZDHHC18	7.251109715	3.703307619	9.123193082	10.84996174	8.058363589	8.521059329	5.8315833	6.093393577	3.910583928	9.391878825	5.547387529	9.04048553	5.698994436	4.273044374	9.009471278	4.493204705	6.596804356	6.784554264	5.313423283	5.150267634	10.84701052	7.106143998	5.205790972	6.031656044	9.366417694	8.537705258	3.59670368	8.125857688	6.865182982	8.989018853	2.266553664	3.495241273	1.939282328	1.770695446	6.500556618	4.128464002	8.899615523	4.846752563	4.834844152	9.264924323	8.586939534	12.96066648	17.0904503	8.528747699	5.89711619	13.28430974	4.228404694	1.352854303	4.065675531
SFN	1.185754349	0.156421457	1.469037655	18.79026294	104.68385	0.575116306	13.00059706	52.39300718	7.634073534	72.60503404	9.922459124	144.192378	21.22640689	13.97354612	53.99159175	0.236823403	24.98185588	11.56741866	26.39031806	11.26940006	51.40417006	28.25541869	28.69346011	70.01638856	26.07419658	0.366782043	86.72034091	74.85835349	0.319448828	11.41731596	95.55274119	14.01965232	11.10506143	0.797836572	22.79775904	0.10952663	0.55335207	15.21967997	6.436534526	25.69018696	13.36344069	1.785862489	90.0352528	0.334421205	31.13115164	0.803639728	9.21166909	15.71412705	1234.076353
NUDC	74.42328324	99.98033787	74.23722648	40.90748767	58.0060792	53.78014285	47.79232782	55.34305193	80.73848933	61.85060559	26.50157923	66.30697111	39.96576105	71.78142398	54.1558378	32.30816021	61.04756011	27.85181418	52.92166271	50.94141519	49.36440927	62.67658331	40.73367023	77.63280059	111.5541682	56.75868747	28.3733422	46.24133085	78.31919338	47.59525949	18.9190658	22.7322859	31.46964733	16.70321956	58.27948574	29.14650895	88.89097812	68.08315022	50.18518171	51.84735102	78.9636952	55.31309397	73.52590345	53.62634275	46.34445808	74.82585075	54.18493951	17.58421621	27.76389884
TRNP1	1.823491423	2.124422383	3.535724465	5.301462765	0.985204404	1.33900879	1.182557769	1.532102445	3.601835461	1.135489505	6.392928092	6.080732025	2.182069787	1.046208694	0.764012816	1.855611563	1.625051997	7.366192053	2.819120153	1.094291337	3.482875309	3.404123208	2.01524168	1.006712593	1.315668339	0.969694336	0.887658903	1.2040993	9.871546645	1.745551241	0.898912933	0.578633258	1.538578555	2.018796568	0.332335047	2.288499971	0.168174452	1.168785366	5.265487273	8.425373415	0.819232953	6.017229123	0.679731602	3.814825156	1.553244888	0.755622873	0.311696949	2.164047384	1.907282195
WDTC1	10.6814931	16.38436687	17.79382865	11.85483338	14.19338043	14.59780552	12.75562495	11.51099217	7.882939035	13.87247423	7.634710802	26.93017383	9.71890478	10.13905738	14.12479918	7.326023462	14.24139451	9.0946703	11.35591038	8.56419764	21.2700312	21.40195614	7.406897696	18.00144681	21.48565266	15.85199938	8.456648016	10.13093259	17.07295364	13.71846348	6.051359005	12.66422581	11.68628906	3.372947101	13.39443401	5.087430404	26.56139278	8.400372889	10.87345216	6.90095051	20.50842706	11.67424917	9.975734359	4.406144631	11.63470004	16.6855391	14.34799567	9.197699487	3.71513144
TMEM222	20.35456067	21.43210274	18.04453152	12.05930747	31.57606343	14.65078444	12.29836388	8.831022626	13.74696005	15.18118522	15.21816273	15.03297732	21.89054482	18.66424844	16.61097097	9.299060698	15.54762376	14.90091183	14.32371575	11.36944689	15.92301514	16.83328726	15.16814108	17.9515135	33.04765331	16.02608854	16.54502329	12.46931006	14.75930434	11.01697774	14.17938076	17.73995189	44.99830277	7.814773987	24.03394688	14.78963592	16.18396795	17.71008091	19.66574622	19.05956902	18.72873216	15.43087978	18.66363127	13.10665585	14.3419087	17.70352596	16.51970013	24.60654631	11.28299237
SYTL1	51.19944138	26.02228703	26.54638761	5.624167518	34.31588476	12.91563381	7.974624485	8.195714918	13.89651743	12.0260054	21.73514865	2.971187646	27.60187913	8.125304874	11.83727301	25.62589759	1.746495671	48.22919625	10.30983997	27.39241109	25.25926234	4.101545551	14.6707248	6.186114385	22.96763116	6.198909967	27.66414096	11.53208086	2.293613655	8.065583943	12.11186275	43.3480574	74.02987199	6.719502395	43.38160067	31.47745902	2.147554197	22.01366984	21.99338564	15.75022608	16.54428444	2.303438757	32.67522679	14.28834594	16.47732656	22.32122438	4.354396929	10.29575043	20.16175244
GPR3	0.14569058	0.084083568	0.19991742	0.274694467	0.219587736	0.297794316	0.112489426	0.139430388	0.275558329	0.154087209	6.698568617	0.907201852	0.203673089	0.216463028	0.254191527	0.068198159	0.073210731	0.701380484	0.222682894	0.103417255	0.118953203	0.328719504	0.121678127	0.349271441	0.357526215	0.400071845	0.1014956	0.088507053	0.206578179	0.593416907	0.038543398	0.12228039	0.012226257	0.975784528	0.005428492	0.062480111	0.012361626	0.267279631	0.177495353	0.078780875	0.214106799	0.057440922	0.104685473	0.049973682	0.206064591	0.104912463	0.022911215	0.060336071	0.133299552
FAM76A	3.184718418	3.955450211	3.478025582	4.296726017	5.582584988	3.221249773	2.729136927	3.3746856	3.751130301	3.353215674	3.281575423	3.540234199	5.124164131	5.144801817	2.89918298	1.893875503	3.916934577	2.920932613	4.01861882	3.439859006	5.501195278	4.231181173	4.75112089	7.412878206	5.136754101	4.123952727	5.165497601	3.179430022	3.381503609	3.439145874	5.800691261	4.876225257	6.774933828	1.798647773	4.584743209	4.401995718	4.369793023	3.763490013	5.16900086	4.398935356	5.318477811	3.036629305	3.709688498	2.624188499	3.121595362	5.966810166	5.523397482	4.318123922	4.426645761
STX12	25.57552094	19.60613382	17.30364758	17.28781625	27.80135212	19.65353837	19.76740505	14.13933886	10.18515643	17.65918056	6.676081189	11.45581926	17.9605477	18.03178031	15.11075278	9.118890486	20.65834938	11.57912448	14.1185906	13.06934453	24.50516872	23.23904622	12.95867181	22.30936588	37.02463186	13.94495005	22.44418737	13.78934277	20.9879706	24.37165649	16.2972574	9.898652999	14.84170542	14.21332602	39.27831807	8.844352365	21.4289969	12.55459717	10.70464396	13.26554197	18.52056123	19.31085807	18.84490489	13.99610115	20.63521956	33.563803	29.10558464	17.43926138	22.07053843
PPP1R8	16.83998558	20.6240079	24.47233696	6.938865412	28.00704123	15.82082901	12.55152251	11.27741636	9.1169632	17.73392133	9.170029076	21.01090478	16.91097782	18.45189759	11.40156987	8.919187659	18.61894855	9.97772161	13.84606931	12.81485127	12.90177054	16.8756313	16.87160593	40.55549518	26.33260164	18.38788913	20.67415407	14.32966736	27.50700484	16.93373249	21.86062322	10.17548988	10.44031048	8.207036196	17.34923183	10.86219479	19.76769234	18.4274083	12.15910396	14.24692317	22.45776802	19.27348136	18.0304136	13.98435985	16.85447608	31.05696871	13.84512122	13.18351477	23.71806337
THEMIS2	1.000989803	0.814196236	1.407880834	24.63233756	2.065643832	9.524974083	11.87434499	3.031890222	2.80502404	16.16768639	5.468186626	2.065646573	2.31005478	2.663312632	3.606210899	0.959544852	3.137107903	2.1817398	1.214948478	9.696080326	9.27793056	4.172084246	2.78316344	1.650642263	1.390471519	2.521924356	6.138777634	2.41331753	1.257027741	14.09950995	4.919752712	3.828899059	2.886405363	1.219186606	0.840443627	2.624689922	6.82221053	1.566104585	3.691340242	2.235090684	1.834694686	5.645538842	3.41229638	1.535417938	1.977588368	5.304881448	3.77213803	4.436157622	4.829235531
SMPDL3B	2.489149414	3.546640753	11.32417702	2.309453351	10.31451766	1.603920225	2.414218105	4.167181759	3.809301449	5.457065438	9.181549584	0.6148869	8.018192786	2.00071025	4.79131343	7.88483667	1.169915688	8.919384186	4.559953302	4.124545684	3.919088008	0.498653854	10.05959586	14.62290677	3.70992027	6.454534183	2.344178557	5.067098058	13.76023879	1.52002464	4.909153495	11.75096569	11.30951098	0.838848658	13.64662263	13.46721322	3.514708313	5.71674651	6.241672866	6.396583059	5.810395172	1.89183294	6.648366951	3.657549518	1.339876198	15.74426151	0.390557897	15.80010072	1.898266317
XKR8	3.828852679	2.970129462	4.188651127	5.072733079	4.475732839	3.658524742	2.644200265	3.205152464	3.549936275	3.580222641	6.496721879	3.238948669	2.777059608	2.817036119	3.031960075	3.14776071	2.836502077	4.26351986	2.621982862	3.044219811	3.10571409	2.523343024	2.496636911	5.03537471	5.217264369	5.542325223	1.768690828	3.151393678	5.326863309	2.908184161	1.058071718	2.892104285	3.161322823	1.188119268	3.89643249	2.47865194	4.602358609	2.124284249	3.406572095	2.60966634	3.932765477	2.053365021	3.986967274	1.843702891	1.998755184	3.243734808	2.5897769	1.852279344	1.032647396
ATPIF1	56.49956664	68.82498885	59.11841148	40.36428196	70.70887233	38.24444828	30.38280603	38.30278494	59.4987889	42.76177291	26.23286557	34.71971138	56.03484957	73.22370785	29.56716164	20.89974083	52.00456382	19.87739804	52.4929004	36.19637857	38.72507931	41.44762071	58.7982661	78.80395211	66.15727562	29.74180919	104.0208061	33.04736654	68.15397081	27.88628138	139.9464366	42.67056807	60.3704318	41.0729752	163.1181062	87.09595681	97.23018602	52.28047631	61.55664581	51.14321148	74.08795292	53.72324264	72.99586782	33.73564998	36.29744478	113.4042069	41.7810721	72.76720863	109.9180488
SESN2	2.646659321	6.798785548	5.078527982	3.28377489	3.304190515	5.770659237	6.567952593	3.556335398	3.345064131	5.860669534	6.362093251	2.129806707	4.118766815	3.835543534	2.764862129	3.713643525	5.26293455	5.137417032	1.572343384	2.95333303	4.054976096	4.728030026	4.351075159	3.397467422	3.396846681	5.522459322	5.056143973	5.454477558	7.619880406	3.738592324	1.922166318	5.345637584	4.337142493	1.539279008	2.998945605	5.125673771	6.91989939	1.849492101	5.191357334	4.197942724	3.091607213	9.065637101	3.445897006	2.076382471	3.617845505	3.374458167	2.795454365	2.249424875	1.942150218
MED18	6.443201718	9.29859381	7.994153391	3.777143962	9.788286561	6.908804304	5.583362958	3.39071895	2.234419506	8.265107665	4.178215478	7.040536112	4.298397646	6.716688469	4.49529925	2.594978959	5.866847918	2.726393974	4.650964388	2.749061878	3.243548157	5.399362927	4.746242976	18.29007444	7.842342406	8.125409508	14.89945684	5.134801283	8.066342011	7.20808538	20.2582521	3.634083941	9.485393531	4.387693521	8.87763173	5.338481992	6.780888636	6.076312367	4.347505808	4.786678411	7.134623365	4.839208134	5.57006538	2.780176951	5.025063485	7.519235291	4.727605714	7.358003385	19.51924732
PHACTR4	11.18153208	9.04732445	11.65096645	3.291857251	5.657473758	8.207902515	6.10131546	5.763467948	5.245953211	6.427856502	3.366289959	13.34569022	8.588392527	7.266543789	9.50370881	6.831664103	7.645822503	7.995148007	5.966726241	4.877990366	9.627711129	8.671330471	5.994785342	10.36074184	10.86882576	8.78266114	3.034922362	7.291267279	8.85632783	7.098320913	2.686910782	3.785397178	3.54834851	2.878479657	8.85278665	5.741053366	9.827680069	5.952020935	4.948662963	6.830339816	10.77362113	8.995665906	9.724062929	7.321202541	7.118477806	8.196610774	6.086032576	3.061621411	3.040916441
RCC1	13.59579662	21.47892698	23.05857628	18.04689529	17.06343167	12.67548656	10.32491559	10.37726079	19.65300186	18.87595832	14.67034883	26.5233102	31.87961144	37.66809744	9.174692145	7.934643362	11.24161547	24.39525885	20.32396621	12.67354153	11.41696694	12.03761675	35.28881534	75.32013705	29.19607014	16.87072801	12.37686777	14.59140062	35.46372958	15.21756728	14.57325331	28.95013975	25.71780972	5.286219836	9.429007417	36.96314872	13.94014635	16.67494969	36.57564031	19.54006545	8.141773192	22.12621719	18.43944567	9.800485116	17.37938822	23.52735622	4.908248314	13.79289023	23.96700958
TR0U1AP	6.936284442	7.531517867	7.992374778	7.286743467	6.537376088	10.01263931	7.643594219	5.243114246	8.019615389	8.384658379	11.14158833	11.91406078	10.56981598	7.910106874	6.177471954	3.961983391	9.732105894	8.149909246	10.93404993	8.629437946	9.764986891	8.324963457	9.257799747	23.8853132	12.4988685	8.226332643	18.19941119	6.725139982	13.15374736	11.57109073	23.36710602	10.82911529	19.85770297	7.59816508	10.49948506	12.666818	5.079602617	8.808697817	10.75873848	9.891567637	9.196198928	7.793209041	7.214457176	6.097568412	6.727476337	28.17910738	11.11897737	16.72952644	44.9728611
RAB42	0.254518828	0.209846405	0.848183772	6.417084259	1.101875259	2.116235887	1.965170073	1.967396173	0.896717017	3.813490826	6.050647369	12.36968072	2.535169252	0.497575029	0.929444719	1.588546118	0.976062408	1.885075554	0.918526566	2.208165513	6.550504521	1.842797315	1.340112087	2.01666665	2.047842217	0.401677201	2.701881762	1.043686566	2.255552307	4.156094254	0.9619232	2.043337485	2.296098015	0.864122512	0.521591295	2.05708846	1.13376577	1.500855158	2.971611445	1.949740959	1.110433424	1.605572137	0.872853743	1.261045128	1.167538833	2.533579086	1.40089186	5.653596328	1.726464258
GMEB1	3.269641017	3.274310329	3.798105563	2.144476197	2.055734897	3.341040859	2.210301464	1.7979108	2.704424966	3.081272957	2.364380467	5.176659431	2.096164135	2.944148012	2.380282333	2.642610013	2.256152932	1.831314486	1.922453933	2.36275685	1.742813762	3.005437244	2.062070696	4.030391812	3.449439489	3.124875162	1.975140025	1.952873083	4.099155424	3.095864232	1.749108294	1.624957455	1.47742328	0.698772467	1.971435572	2.506731055	3.39616351	2.20661497	1.710128985	2.324079684	2.969846745	2.552082855	2.745339306	3.2845893	2.154068249	2.733951968	2.547304786	1.648220853	2.308604689
YTHDF2	32.66326286	32.60993471	41.12372816	11.55631146	20.31338674	28.06711155	22.91504132	19.19331386	16.92416825	29.74862239	7.10409157	33.22881236	20.46543484	32.17186258	19.12286711	22.68430182	25.95017682	17.74629456	22.8133656	15.26556195	17.38197979	19.4392517	16.94886015	43.22806671	41.26902741	34.59464914	17.73099217	19.31537134	42.94322146	29.86716545	15.21634154	9.327623219	14.44052181	8.058606418	24.58908376	14.62994574	26.72861774	20.16889245	16.03905889	21.71760836	30.16802374	21.9308465	28.21540647	20.96189458	23.10783062	34.25305765	19.81568187	12.73616051	21.07133549
OPRD1	0.017349911	0	0.209734007	0.00633966	0.004636548	0.010017952	0.01014854	0.021287694	0.01608604	0	6.235168054	10.10534681	0.010106207	0.005653074	0.023465896	0.03158377	0.011471678	0.657802127	0.0982175	1.100429812	0.071855642	0.004868949	0	0.140996017	0.005816512	0.13234309	0.004796368	0.043916975	0.092253212	10.75412852	0.032785948	0.005276106	0	0.539963124	0	0.090622613	0.030669037	0.014209658	0.00978586	0.047777731	0.139439017	0.045603264	2.054175442	0.022041613	0.005526958	1.463728741	0.011368487	0.016330149	0.009123159
EPB41	14.17830186	6.62595625	14.77875741	59.09170911	5.138441554	18.0892865	11.03290827	11.20569094	18.2062786	14.49968223	9.926754125	16.23735535	11.5176302	14.96054024	6.253882197	19.41243966	8.988003687	9.214517147	15.38375755	29.18225076	12.35870906	9.589966522	7.245982133	15.50993114	14.60514431	14.48277214	19.38837985	6.740203772	14.26279939	11.82197537	7.723990086	6.976278875	13.80099893	1.471840428	11.2717617	14.20968318	20.31204137	6.183818497	19.20235671	10.75704044	8.672066811	9.554530886	14.11955126	15.92172551	9.195992471	13.18390457	9.566495724	9.257310783	4.542657557
PTPRU	6.278962395	5.654958465	7.430062455	1.700859899	0.839202817	2.325897886	2.824630022	1.904244705	4.417391285	3.744558317	6.419851671	3.229774566	0.584835556	1.551340906	1.955116015	5.262322176	4.83733543	6.560546681	0.881664994	1.750732661	9.601815815	7.312205555	2.181639375	0.429263902	0.313074271	0.576539347	1.599819971	6.281922827	5.102754606	2.161718633	0.754343533	5.098521243	3.48701269	0.731785051	4.085078684	0.333875213	9.011630601	0.527063262	3.434628076	0.575378881	0.877749993	1.327455248	3.164677965	2.55258658	2.114792554	0.346725844	7.48242113	0.672512071	0.793829611
ZCCHC17	29.6550225	18.74726704	28.29600789	20.47259778	19.84631271	17.5567499	15.21004225	25.18349059	17.63694406	15.38056975	11.24210626	12.72530529	15.57070128	24.53635769	13.10643442	15.30978946	28.31892086	10.04217524	23.28255858	16.95405445	20.43091319	22.04756933	18.88457988	57.61900567	32.47540668	18.56721008	38.77965492	14.05919767	30.19270849	16.22103302	62.69967476	18.72501107	18.37861859	14.60690593	31.04735461	26.83992107	31.62390147	21.71307792	26.51699537	21.47326731	23.77763334	17.79313895	17.81623243	19.64462879	19.39439785	50.34920191	21.99093169	19.73203003	59.21433393
SERINC2	37.97219051	16.65970756	44.39716023	2.032619022	26.84847816	10.86901291	10.33668939	36.38711771	24.6700367	2.869674235	9.433087447	27.89489496	21.42035037	21.07662294	13.34099914	34.63633207	31.68810104	39.16354694	21.1576461	8.037020055	31.57778342	8.853554522	15.15563107	53.96475624	91.30621284	39.06127647	14.54328113	54.7887783	24.9771321	2.375364117	7.890118815	21.85818216	9.482277735	2.800214177	39.09123667	8.65107581	36.55803403	17.81680012	17.00993882	8.121775424	50.11275611	17.0560047	44.39390962	22.02749859	17.63823458	56.49553397	5.740810593	10.68345338	29.35509597
TI0GL1	4.827569347	5.958801608	2.161503045	9.722482015	3.163121618	19.67666683	69.81179552	13.09116411	4.081842798	13.56433766	12.09275695	23.40243331	5.528295213	9.343658403	12.72242584	3.728792498	13.75938653	5.350742121	1.412970218	12.60228751	5.031625185	2.356224472	4.972169785	7.494444653	10.1864292	17.35108958	4.582344198	8.787286378	3.17667322	59.61793564	2.023036811	6.379491022	3.129298756	10.89049015	10.22641041	3.055490821	0.748460419	10.7580188	3.534783141	2.680086864	4.787671984	8.916020622	13.73756586	4.240649552	9.096889759	4.857521778	13.47798011	7.2459635	35.25009561
HCRTR1	0.044893053	0.015422313	0.021511982	0.026246286	0.029592871	0.092453494	0.046391674	0.03304926	0.042547726	0.054954152	1.191588265	0.052272626	0.03835319	0.021453491	0.026311228	0.042029121	0.031661941	0.164269447	0.060357934	0.040325477	0.094734298	0.027716588	0.036225954	0.023308486	0.042140774	0.058253982	0.014065397	0.041666376	0.022102409	0.064978614	0.021679784	0.074630782	0.042906445	0.111618801	0.028808196	0.028796629	0.028568308	0.022060571	0.035449404	0.047202391	0.120266573	0.044249572	0.020364742	0.023763697	0.02097488	0.006338764	0.049026772	0.015962776	0.017311254
KHDRBS1	66.49814787	80.62462956	114.2444915	41.89822282	49.7896254	62.972048	47.25545614	60.47275652	46.58689138	65.46069359	16.68224736	72.41593705	47.59459462	89.25862327	51.06905685	52.48368058	62.92353648	41.05105091	43.33570164	40.33041611	40.06994153	79.28908293	42.82083191	118.7376014	92.58171775	84.99858024	30.87990365	46.81581356	94.35553816	66.43804223	20.32996444	30.20328226	22.03901638	9.574524025	31.47728675	28.71230482	70.45287211	74.97671452	40.55472512	46.47496693	74.08099769	66.47433043	95.48588849	76.52217059	57.65968384	79.08595882	53.75779174	26.3720378	26.83557607
TMEM39B	7.580652749	6.394402017	10.08879057	3.357101126	4.827567331	8.722085426	6.169692554	7.993352454	4.661038406	7.536609912	7.497630286	12.65483048	8.368013706	4.859620856	7.358845591	9.606707892	8.288951427	7.743054875	4.542436538	4.39952308	5.873457999	4.5538825	4.758743907	11.48226009	9.472224783	7.500822348	3.700948312	5.533062751	7.641453482	8.005082309	2.487723968	3.664735173	3.696489581	2.02549125	6.164882009	4.428171713	5.618780521	6.01966115	6.050153816	6.057710116	8.840525364	8.146277215	6.358704869	5.244778696	4.994468232	5.205816737	5.269510447	3.189452809	3.726828207
KP06	13.08912295	13.35369684	12.79780062	9.105503445	7.754484383	11.2593921	8.727513968	12.82273054	10.00611079	11.20618757	5.756311967	9.72835506	10.55148607	14.19583424	13.98644951	10.49557155	19.74963063	6.606149782	12.23513386	11.01273713	15.66141553	13.09752842	10.50636297	16.23450407	23.32624472	13.10905057	9.468182338	10.79538652	15.2628163	10.25716873	12.82211412	11.92493382	20.70406848	2.950135728	19.10293367	9.606554286	17.78612106	8.938245539	15.71176889	10.42495392	15.75272472	11.96289709	13.07855647	7.38773644	11.37734685	16.08188076	10.54783534	13.545059	10.78257601
TXL0	20.52637341	21.41194025	19.01310281	18.21983206	10.72573553	18.38225639	16.92176623	23.75070109	19.37843703	20.04118536	8.523912374	21.30950671	17.34403703	18.07331345	20.92202594	22.2490645	33.76044779	12.11594972	17.50943433	19.85895206	18.48035051	17.56748893	14.92828605	21.73042699	26.9626628	19.13625684	8.70280111	13.91961242	21.06773318	20.65528477	6.281666324	20.2385989	27.37232925	3.585017228	20.21554015	12.55701195	22.22708734	11.7928755	27.6394998	16.69328865	22.65224097	19.00133446	19.94231489	11.41793721	13.72787444	16.30158441	16.68323872	10.69545692	6.02164343
CCDC28B	5.233622884	0.772187927	3.693835932	4.928021767	8.768275463	4.988118124	3.316429949	3.601780471	3.245284764	5.593405549	9.714343791	5.197166099	4.377405508	2.448574139	4.979918582	1.805996252	1.848528967	6.160165763	5.056605377	2.965772878	5.428761191	6.176175347	7.167281967	7.827001086	3.126712568	3.882724007	5.212299281	1.579522935	6.917433363	4.267714662	6.836303693	4.825643439	2.815398482	2.907965184	2.823017716	2.397932195	3.107506176	2.692714287	3.311445706	10.72517283	14.50855067	2.634416322	3.762062988	2.429398676	1.506904981	8.609495061	4.319622492	2.631415694	3.836940425
IQCC	3.987618372	1.983423566	3.737425215	3.223570577	2.192999518	2.275807154	1.215776905	2.092131207	4.791527011	1.466272857	7.518091747	3.511364891	4.22401708	2.75907767	3.368200993	3.34325091	2.874125043	3.855331489	4.940748493	3.855463335	4.768657046	3.292355676	4.015993969	6.026567193	3.256930712	2.988657881	2.609092642	1.683576037	2.628774884	1.614849901	3.661002413	6.93402086	7.806073379	1.290960334	3.814900375	3.940480916	2.024835031	2.425240177	8.07604138	4.717705389	4.72558906	2.134690686	2.707056757	2.55252758	1.87355357	1.989117107	2.718804659	2.458686921	2.43279922
DCDC2B	2.912212794	0.527531906	1.87379129	2.044646515	1.243546179	1.75318037	0.905028719	1.099072919	2.297396353	0.581013148	4.821080051	2.043625161	3.537250858	1.095442733	2.316859046	1.966466044	1.033279691	2.979752008	4.585231314	2.993463501	3.331312424	1.984933463	3.414665128	1.819888344	0.897010642	2.695791805	1.009832334	1.107203456	2.140938559	1.102783689	6.990722017	5.727532116	4.722668325	0.882689404	1.611037937	3.367584622	1.307869539	1.23225692	4.491378321	4.062694867	4.576835442	1.555634308	1.405848146	1.895430673	0.600355324	0.75969907	1.7684705	2.069469864	1.654701498
EIF3I	172.4445997	158.1450146	223.5448107	75.49498719	162.3285117	89.34696967	77.90814121	95.75848857	93.67735811	122.8462535	40.02677385	92.4247198	151.7257233	175.5684699	101.92797	130.8583896	140.4868861	78.03786499	134.2655296	73.43430765	77.00631855	85.7052744	103.4663189	392.3769596	306.7635483	118.3280642	169.8097783	76.2937063	228.0332218	89.15290433	220.3537519	58.22539652	182.4928778	79.03233114	188.5837664	166.1981166	117.0139011	112.2981786	155.0926766	126.9075923	117.6433593	105.8486494	176.0728871	118.6759548	143.8911157	271.7419495	98.16214721	159.3073406	325.1820223
FAM167B	2.968756134	2.110076272	4.615571534	6.564813372	5.53986341	7.270483725	7.050886742	14.27189958	1.850815119	9.323325269	8.287571275	5.208467172	4.293386212	6.254105617	6.178664897	4.991676943	3.99354164	3.994103942	2.66216826	9.133855618	5.451105853	3.878361132	5.529510777	3.379710391	3.397637623	5.291089384	3.056437245	5.441654772	2.494837189	9.250351351	1.644318496	5.183308112	4.188062857	4.226034493	6.389090933	4.727935374	3.528694202	3.647137652	3.810853247	5.189638761	11.51838569	4.137045697	5.433280881	4.584392098	4.060082011	3.794296529	1.962039781	2.601555946	1.413037871
LCK	1.841130535	0.494602659	1.0177479	4.141713118	1.063321196	35.85252388	15.81721428	4.095103887	1.423858047	24.31487697	11.96961578	20.33562928	0.853890814	0.776161658	1.513559107	0.47652983	5.255937371	2.008039235	0.676110804	3.200177755	2.245727009	0.881541124	0.863419475	2.80097226	0.781049795	1.865944355	7.048513541	1.835432063	2.760599027	28.27276557	1.376826102	1.082626242	3.560604896	1.777496611	1.65813556	0.985892745	2.813389392	2.594150225	1.284530426	1.828366091	0.561021064	5.728043264	5.372120497	0.715003138	1.384268692	22.2692641	3.842172067	1.453678178	4.480457277
HDAC1	103.7075518	83.61511123	127.6556392	50.40957451	65.21824911	68.30070393	40.71417385	62.65033294	50.80748407	44.41631415	43.90219983	67.04660415	60.33689928	65.08258117	70.17448031	68.78586696	91.23706719	36.6063078	77.79529068	47.04430253	51.59727423	95.78578545	80.6848604	106.1970887	147.6913651	62.50772654	60.41317159	46.0517443	113.2825463	44.18609261	71.10561813	38.32738861	108.0260168	21.24950043	178.7049565	79.20463248	148.7453847	49.18669801	51.71325946	71.99968472	70.12424302	62.41168627	70.70373831	67.5799999	70.2508262	160.3721211	49.1950545	111.3798602	74.44505021
TSSK3	1.909601138	0.51709331	1.72489028	0.804486113	0.768477598	2.276577969	1.366669099	0.909638928	2.242626282	1.342038377	3.93582693	2.922968974	3.781921554	1.10532018	1.701577179	2.442129517	1.554754461	3.516022599	3.139731213	2.421616487	3.529017762	2.774050523	3.120386474	1.072608407	0.707973381	1.518668132	0.881916128	1.819738076	3.185493409	1.195355831	0.424535712	5.574811138	3.142205132	0.595171927	1.29051172	2.075146393	1.437590505	0.827985296	5.138263365	2.328411068	4.952380245	1.557452731	1.339118079	1.320023259	1.016251061	0.515468984	2.009378737	1.014980867	0.673358834
ZBTB8B	0.079104873	0.040204485	0.343063115	0.013066614	0.074713242	0.010323952	0.004753877	0.089746084	0.016075047	0.00318356	1.222601973	0.306935986	0.007574475	0.018006859	0.012091334	0.005072494	0.030092575	0.13328588	0.09086578	0.005341699	0.043276261	0.237199041	0.032462916	0.16401601	0.002179701	0.005985572	0.03954299	0.069121966	0.265046728	0.006958632	0.07371797	0.015817501	0	0.142145143	0.012112934	1.260104221	0.009194423	0.012424954	0.033004708	0.06185158	0.477749911	0.018157633	0.998071718	0.013422428	0.004142386	1.331144073	0.001065067	0.006119621	0.014530097
ZBTB8A	3.603617026	1.824439268	2.524468749	1.818515115	2.026213804	1.211807618	1.484847316	1.642695618	1.070118051	1.101218224	1.628622044	1.922039802	0.648532268	1.987964506	2.473351949	0.909157184	2.321347808	0.974318013	2.127188862	1.342809797	1.877375278	2.433974721	2.129264901	3.008443718	1.981985679	1.229974089	1.908303935	1.234382995	3.650693461	1.15415615	3.46797682	1.892643092	2.001034503	0.819008035	2.215976599	3.84734964	2.652976685	1.744687559	1.645294739	2.031906679	3.476951027	1.133994711	2.345484865	1.693800608	1.177518304	3.199119793	2.436646532	2.25654915	3.761505961
RBBP4	31.7553133	24.30646961	43.80957816	16.38873908	18.19580245	25.96445634	20.21867018	27.2666994	13.9688641	19.16648891	11.10753854	20.41796364	25.18057281	27.81160182	19.45651202	20.10297557	21.622267	12.73504757	29.23660933	18.4911046	21.99368921	30.70264451	24.46143963	57.64823029	38.25136131	24.95114844	27.93814232	14.80001564	37.84742354	21.31698049	29.62058303	20.17704633	32.70319447	9.658113917	32.3873067	32.22681972	27.57488977	24.26757161	27.74886963	23.10932146	34.97319398	21.59024537	26.40233373	26.61278054	16.61373509	38.49646979	21.45308251	27.94353433	23.78245689
KIAA1522	45.27733685	66.23027107	30.80459218	8.524204	14.0033959	23.10049566	10.23201707	43.87427585	17.63730695	16.97891681	7.096944169	11.19682535	28.35041797	39.50952632	42.43018213	37.23907442	53.4262858	26.38496173	18.57898555	11.95216921	39.41142045	28.99935916	18.34997556	14.2923766	57.3524348	29.79330955	7.631863013	29.58280706	40.67740744	3.454216078	10.4317847	22.74477465	31.88170416	5.011540437	42.45069025	3.467711918	65.43003276	28.66715318	21.56642666	11.75947956	40.51124014	31.61194799	46.11568756	17.98741904	29.0502448	35.93346462	18.97466285	12.51036585	7.591275252
S100PBP	7.725157392	3.680446566	5.775667183	5.030096229	3.512472763	7.760340877	6.283999553	5.495276012	6.713615405	6.127352446	5.125347539	8.589436476	7.267664462	4.070116401	6.463406156	7.730212685	5.623845925	5.696497262	8.005759054	9.257244647	6.119456398	5.825965769	7.00846296	12.35818235	5.593653611	7.417142927	7.979873307	4.129660276	7.331931318	7.544497123	6.356355659	11.29698202	6.875646948	1.555011051	8.162288544	11.46308886	6.496005881	3.871407589	7.651594633	6.443580159	7.020697275	5.929906025	5.186612834	3.327341467	3.710251222	5.952501966	7.141343633	5.964720848	8.99957072
HPCA	0.224668684	0.046308868	0.184974965	0.059107661	0.064843104	0.062268076	0.110389591	0.041349014	0.174974083	0.052803796	7.333080586	0.225203468	0.062816641	0.087843817	0.118507827	0.602963342	0.184201815	1.105366506	0.238470922	0.221498902	0.661968712	0.56744399	0.114215168	0.018257955	0.099421843	0.113461831	0.08943762	0.047770192	0.207066036	0.098930283	0.059437573	0.032794426	0.075416188	0.783580653	0.167424985	0.096350254	0.085782595	0.132483383	0.205285993	0.404958586	0.309537165	0.230306298	0.388911402	0.059938786	0.068707271	0	0.185489144	0.0422927	0.070882946
AZIN2	2.447906186	1.938092235	2.255797448	1.314111666	2.432054338	1.462312801	1.850714675	2.033671211	1.921724339	2.194455576	5.726775328	1.629567793	2.870434396	1.668239834	2.849774582	1.734870985	1.697201974	4.753439793	1.709529273	2.490055931	2.598829576	7.164949563	1.79439459	1.673258686	0.94336865	1.585012822	1.176356991	0.632366413	2.01120182	1.699970883	1.55633822	4.570804254	4.218926124	0.766131732	2.08845349	3.392404711	2.028483158	1.191665811	2.307173578	3.594425625	4.029260687	2.065553274	2.5741419	2.380350999	1.582922825	0.736497494	4.029449046	1.076648341	0.786749921
ZNF362	15.31748288	13.88302797	22.66443228	4.371629694	17.55290379	9.807683406	9.612464338	10.68108317	11.07666948	10.04778829	6.984509236	15.55491851	14.8584531	10.88057729	14.36553731	14.28374193	14.94456544	15.19016179	6.571942707	8.176187262	12.52308368	10.78779096	6.160709789	10.17378549	13.84438221	16.44961762	3.15708624	6.495522375	10.93381146	13.93230592	2.563756201	5.395338918	2.287776021	3.247672734	8.400623481	4.410214256	14.51549274	9.487688124	5.914103191	7.355844487	26.81532506	16.71157445	10.67551401	17.33119038	7.17851188	9.604145836	12.64985986	1.796815546	2.417225727
ZSCAN20	0.676310754	0.047313475	0.061459427	0.488520079	0.701996368	0.38016169	0.413608072	0.802674441	0.10589158	0.365967054	2.040308251	1.708236091	1.274782121	0.120395625	0.41116778	0.111817364	0.564149237	0.429465392	0.667941704	0.63254731	0.902302253	0.749437963	0.211429657	0.540284569	0.270275816	0.12723281	0.348238736	0.143698581	0.048622627	0.460185404	0.102622262	0.457640956	0.374689994	0.182303304	0.137680053	0.161604847	1.169767959	0.523638819	0.14399452	0.207712741	0.975753561	0.578323149	0.721370921	0.520638821	0.250400617	0.401971952	0.635011863	0.543815943	0.259654535
HMGB4	0.087894544	0	0.010135242	0.00566765	0.004145069	0	0	0	0.004793634	0	1.790531499	0	0	0	0	0.004033694	0.003418556	0.140180523	0.038415273	0.015291965	0.018353962	0	0.004693601	0.005252095	0	0	0	0.003926173	0	0	0	0.004716833	0	0.127663193	0	0.059696382	0.005483617	0	0	0.019415109	0	0.020384634	0.025330078	0.004926294	0	0	0.010163415	0	0
C1orf94	0.035362077	0	0.004951432	0	0.012150097	0.013126045	0.004432383	0.009297418	0.004683728	0.011130985	5.959263699	0	0.022069471	0	0	0.047294528	0.010020529	0.704876451	0.016086215	0.014941356	0.242097509	0	0	0.005131677	0.005080732	0.011958818	0	0.01534462	0.008953703	0.004634311	0.01431929	0.004608687	0	0.623680885	0.004705735	0.020831316	0.010715782	0	0.008547965	0.018969966	0.00580001	0.074689734	0.012374659	0.004813346	0.004827807	0	0	0.009509608	0.003984547
GJB5	0.046317222	0.053038548	0.035309304	0.141036003	0.177413721	0.022286554	0.112885343	0.033150544	0.147915466	0.041578163	4.268806196	0.097700908	0.053958943	0.160975075	0.193153626	0.305143069	0.207567572	0.479854894	0.158413022	0.071032494	0.479563508	0.051992469	0.056062757	0.026139038	0.22773997	0.040609465	0.029876828	0.074252317	0.013682146	0.108585866	0.029175059	0.046950207	0.026992434	0.289884891	0.067114408	0.050931705	1.255399535	0.046363803	0.091434966	0.077301303	0.171351142	0.26377478	0.021010785	0.093166754	0.054100697	0	0.080931324	0.518294557	19.43133526
GJB4	0.010868187	0	0.015978629	0.029784281	0.036304849	0.010981883	0.019071492	0.005000573	0.026870624	0.002660777	1.837672844	0.059147027	0.015826616	0.017705758	0.036748279	0.062179678	0.028743972	0.154520604	0.065369877	0.021429703	0.151109078	0.025924715	0.02795426	0.001840032	0.032791778	0.005717328	0.00150225	0.019257075	0.004815708	0.00332339	0.027383335	0.003305015	0	0.102030838	0.018560355	0.022408052	0.036501743	0.016318676	0.027584898	0.024486978	0.060310493	0.035708022	0.002958068	0.012081233	0.015579681	0	0.042728119	0.008524497	2.88742959
GJB3	0.024649177	0.021774454	0.025885513	0.007720126	0.057873135	0.085395571	0.078784743	0.037264462	0.068560754	0.037501187	1.640297411	0.139048508	0.059995848	0.037862191	0.050007319	0.103020958	0.486609242	0.200259747	0.110260332	0.045131189	0.184379757	0.096348943	0.060736702	0.021462249	0.030103009	0.029175678	0.007300975	0.070860903	0.010922082	0.051685633	0.024953194	0.046581118	0.027703696	0.137214022	0.049202071	0.045013529	0.166195223	0.021629776	0.081927576	0.044958327	0.068729364	0.140568932	0.02875257	0.021808466	0.057208886	0.007457978	0.062297922	0.033143416	4.700805603
GJA4	8.632328146	4.61112741	3.132409864	13.15855235	15.07450941	10.09242131	7.0008689	7.866096292	2.715588832	12.74223575	8.136769058	19.61228927	11.77696072	10.12003954	20.37714054	8.647149822	7.69534767	10.19068802	3.399646738	4.411075865	4.095418299	12.15198123	3.66000069	7.127892578	6.866397066	9.1007353	2.679602325	6.891202172	3.460858465	16.61133141	4.930890588	8.528872646	3.109285252	12.39495493	7.41953782	6.568952036	1.080185136	5.861875817	5.94249849	8.076218837	3.556343176	9.463995119	9.296754165	5.681867729	9.061915532	5.333126825	4.494213682	3.583176688	2.00550549
ZMYM1	3.975009075	3.223871511	4.118790565	3.34604571	3.716724444	4.555937712	3.018487802	3.621987801	3.728002881	2.79477846	1.925810803	3.987538222	2.93370713	3.703786782	3.624766195	3.367975774	5.314177516	3.815454991	7.269121802	4.975589043	3.992115951	3.893359374	4.504422748	6.304004632	4.325600573	3.21451803	3.603108223	2.638593762	4.877220656	3.141264683	6.563918074	5.89394599	4.468278833	1.329942617	3.621524128	5.559057439	3.042666734	2.443542858	5.743563518	3.242170588	4.0315373	3.196408917	3.271950691	3.426625198	4.024727567	4.092785854	3.546005863	7.549710456	8.784959315
ZMYM4	17.42605411	14.01498213	15.15024127	9.872921855	16.87066273	12.50079219	9.498220209	12.42246886	7.044731716	10.78807289	4.60603914	11.94001274	11.98340592	11.64842864	15.58049304	14.6515645	20.64243632	10.62213987	15.02139829	11.5323424	12.26333286	11.37144726	11.08027679	17.5532711	16.27950306	13.19882429	7.985829344	10.20556246	20.67765149	11.75438777	10.68368138	15.47010167	10.47650298	3.725830414	15.58450743	12.20962242	7.999066806	9.58788525	12.15247993	11.73690114	15.75091663	12.99541503	12.72531898	13.88619578	11.09824695	16.25356015	13.59442052	14.46388494	10.19360067
NCDN	15.53512877	20.5677671	9.995192859	8.467092051	11.68215685	8.944084091	6.126490568	8.248726969	9.159764044	6.554990053	8.469312259	9.239313622	9.379597602	8.747322666	12.39367382	22.97776088	26.72243493	10.95807846	12.76463317	10.22543027	10.72326964	6.108581313	7.562418503	8.416532116	13.51089546	9.463429669	4.100478683	4.805421967	11.04574053	8.336090023	3.885845817	10.67539256	18.41236836	3.120145366	34.20500954	12.77005651	15.00250989	4.971323513	15.88383628	13.19141644	13.93124171	9.255527651	8.596319394	6.976276328	7.312813907	7.136866063	9.246985281	4.430405126	2.753743243
TFAP2E	0.752167119	0.156397195	0.491489465	1.236788947	0.814608564	0.977188914	0.573115617	0.588943794	2.000364536	0.402216803	6.727700116	0.350724525	0.57072498	0.257975315	1.653132241	1.266293935	1.635951559	1.793255368	0.812382151	0.748059892	1.42874972	0.522151527	1.018243464	0.3820357	0.285341237	0.624766898	0.300959903	0.646331947	0.549629881	0.526591952	0.554830074	1.390461566	0.595223408	0.773848259	0.755966142	0.402668995	0.629805051	0.32422546	0.8149958	1.437024989	1.530205918	0.253631993	1.002062273	0.458922895	0.548578685	0.195638454	0.570674985	0.248406161	0.863886739
AGO4	3.525934304	1.899797257	6.334664995	11.57098138	2.918036918	4.425398003	3.992442191	3.613507002	4.792362845	4.337948534	3.367173636	5.30618816	4.730301938	2.749973342	3.973209051	4.800926572	3.028275965	4.442424037	7.527112867	7.137772639	5.617159173	6.724377454	2.80553058	5.745861817	7.179459667	4.219309568	5.035821946	3.17918741	7.078249497	5.084553739	3.319771485	6.17608068	4.246339454	0.945077186	2.917969832	4.534301396	5.070147691	1.684018069	5.819654061	3.525197975	3.641970231	3.526611177	3.125517533	3.07428633	2.236972634	3.330363208	7.986549193	4.287518623	3.200681254
AGO1	7.932580751	6.705014097	5.007060015	2.366576326	3.540736231	4.311596359	3.981902658	5.63708648	4.767975984	3.770804026	3.806723042	8.156371341	3.668295162	5.298316279	5.843128319	6.887396138	7.746239851	3.681109947	3.333823548	2.569251552	4.207119771	6.404554215	3.145499461	5.117547942	7.820062014	2.890862972	1.225643209	3.109508428	5.335836782	4.334311128	1.498781365	2.231865561	2.478087707	0.657123065	5.112688601	3.667470667	5.456850106	3.012425332	3.802493528	3.292189268	7.736766318	5.24661004	6.566724755	3.808731938	3.68394777	3.967332722	4.235440032	1.929939974	1.140661417
AGO3	1.576199874	0.696187362	1.211131007	1.198359029	1.160025994	1.79734302	1.308565636	1.137723709	1.843478159	1.079571061	0.839472149	1.931558766	1.39722726	1.23976615	1.66301945	1.672139608	2.150061895	1.233047297	1.794009337	1.416242919	1.599908142	1.247425576	1.201236165	1.387942106	1.442661765	1.353445166	0.816722546	0.863391874	2.119268094	1.533943392	0.856917957	1.850082272	1.014797833	0.228444426	2.064479133	2.169407314	1.620130742	0.930050781	1.474649447	1.859691431	1.967661214	1.230966546	1.196787631	1.097231122	0.793017457	1.296027724	1.863413661	1.285356719	1.278857643
TEKT2	0.06092426	0.034248414	0.048857497	0.169998701	0.097687505	0.047970087	0.043735857	0.025483566	0.379997902	0.081357988	9.206068715	3.814727039	0.116142458	0.032483102	0.101127957	0.246298837	0.172117534	0.926635479	0.194001197	0.07644598	0.304751679	0.969884724	0.120670757	0.202544138	0.423348243	0.109260922	0.105648144	0.088322894	0.034358058	0.035566497	0.188391183	0.040422678	0.610040875	0.777806728	0.108343937	0.406531838	0.158604491	0.290311289	0.060916361	0.777850284	0.565948092	0.081887719	0.230642867	0.047494953	0.179964431	0.023460878	0.087099213	0.078195492	0.104845078
ADPRHL2	16.38663166	16.63262717	20.27709339	13.64212238	22.83636725	14.72940745	12.10461432	15.82075918	12.57266834	18.66314035	15.21945597	11.76594602	15.53064817	18.38029531	12.54844546	14.78616842	26.92298998	8.385417588	14.60407672	14.90895157	14.59775257	15.95603306	18.18414182	30.25740003	25.85553803	15.64968106	13.87805043	12.70715784	27.57178905	15.31691506	12.87112248	18.70386063	32.07742099	5.968230055	22.88493203	12.67613629	17.353469	13.27860195	21.69760253	15.49991455	23.95142557	16.8237231	16.9529516	9.519204336	13.55172076	24.96637256	12.54850916	17.01016945	16.08286311
MAP7D1	22.2798775	25.17081242	24.84947638	26.57304032	27.81632657	21.2226494	22.89616433	29.61189856	26.31381235	26.7929423	10.59199736	22.44030008	25.85861892	29.17666763	24.86482639	24.86232866	23.51134841	19.85924104	13.07518168	15.5950932	16.19322791	31.7564938	13.65343392	18.16923904	26.12902571	14.60860531	9.028652589	10.7692637	22.27855646	31.53552303	7.521225293	14.17540544	17.33962463	6.643289138	36.76471255	10.59569852	30.66262808	26.71903489	22.20208236	16.79629671	15.0570142	21.24604159	24.57217068	15.92776243	27.4335179	28.54813242	23.98317651	10.90374483	14.37428506
THRAP3	55.25695171	66.00570354	49.62082185	32.84192159	40.90368209	38.05659441	31.76555143	35.15265993	32.15879475	32.39975598	13.46829266	29.77827017	43.61348727	57.88778631	46.42023838	49.20644832	42.78226308	28.55856645	43.18897655	40.69467249	37.49359635	39.59638511	28.93804005	41.93832877	50.57144541	33.09739978	19.49488293	26.85452675	60.47345444	32.69161291	16.07126404	31.13614325	39.64961862	13.10043696	51.7810872	22.91265714	51.73197359	37.75077556	47.21371405	32.51413079	45.31691147	39.91164964	45.28646115	39.22027318	50.79836647	37.75459577	40.63205086	20.40564812	14.03533696
SH3D21	6.482151207	0.374956799	6.198298173	4.420535817	4.671351498	1.529848233	0.826067544	1.012059658	8.780607926	0.783289229	8.991721953	5.936839484	5.612755601	2.190788779	3.090481035	4.181821983	2.383541277	4.158010224	4.012077571	2.844873042	4.162984501	5.319354231	3.116233508	10.87018447	3.217787613	1.917580614	1.045708443	1.115656236	7.090788847	1.291729972	1.272683866	5.006598464	4.055361733	0.921487589	13.94682584	4.596980444	1.82037523	5.672847729	6.348873475	1.843857695	7.091565251	1.38241876	1.728007213	1.524221769	2.327705764	2.373441535	1.787953734	1.850735871	3.710828968
ZC3H12A	10.7343047	11.09987859	2.220839754	6.626491208	13.36121382	10.61497186	4.427561298	6.87382671	2.949795672	5.892679429	6.580498772	2.109281327	8.317811215	6.628178135	11.20298811	22.9502771	6.982228093	6.187377604	4.281467064	3.453066446	14.06377925	2.461933886	3.943075222	3.855812474	14.99188945	4.859533999	10.75867731	2.98743324	9.434312235	4.367858243	10.09781466	4.005499074	41.90940729	25.69799623	8.525020542	7.721106192	10.44591115	3.956150494	8.76102747	3.122899464	3.83705604	6.541877025	4.883938164	8.638254704	3.667151373	4.037179956	21.47612847	3.760124851	14.70758328
D0LI1	0.794832578	22.63074793	0.337201876	1.066362099	23.99589014	4.264046	0.884743413	3.449693904	0.604944381	6.177599032	7.751790277	20.27845922	0.943244849	0.637781935	0.78219559	1.739997533	11.13045533	2.345648159	0.617006625	0.947359713	18.74035	20.85405701	2.326204141	8.736922086	0.715877475	18.9937263	2.695801282	2.432321845	0.294368867	1.860983141	21.82364569	3.203539502	6.085296919	2.370846026	0.408874778	0.498974108	13.68938345	5.207772667	0.401470713	6.708920758	7.790868968	4.864342231	15.59548936	0.553865492	9.942844172	0.339196466	3.276452283	0.580626802	0.224569786
CDCA8	4.921455008	5.21295978	8.688931406	3.711876596	5.345098115	3.898202205	3.312376311	9.057662552	10.04238325	9.669958701	10.32407677	12.03426361	9.812984484	6.352501972	2.976137683	3.667288831	7.175580523	2.524324112	4.36432731	4.748344068	1.838530043	9.889174598	3.436713932	22.51841777	12.07814838	5.991176794	6.410198247	5.414193577	10.38163715	7.611498058	4.958024925	1.976297868	3.033558802	3.497257943	1.606494541	6.044876357	1.918360614	7.536020837	11.66388904	3.261779111	7.642586991	3.285767753	6.414171116	3.516917278	5.286200034	11.16954023	1.198953462	1.692531092	12.90614337
MANEAL	14.46272126	7.708285142	5.041468579	0.865821815	9.521525042	4.880378144	6.925819886	11.7488953	2.353191115	1.786317638	4.61373379	3.196426472	2.958231808	16.49557463	3.561421382	18.28714704	18.06496592	4.996989677	6.205921262	6.409992024	11.02735177	13.250612	6.278303998	1.213293761	19.85935465	1.816560441	5.136556962	4.187517067	2.846777383	2.765759985	3.649467886	1.766274719	6.027083183	16.71911966	17.93598425	8.22586847	6.144894738	1.778924832	17.75721822	18.09235917	6.121126004	13.02118252	41.11411962	11.31605702	9.798972265	1.642242373	7.862505953	0.729816099	0.322888692
C1orf122	8.32329162	16.92418948	9.384510927	32.05728447	23.47909927	11.06904659	9.757699589	19.70452316	8.134107256	7.827358663	3.947617324	7.526986263	22.13657282	17.87966462	6.945499991	18.57035855	31.19787657	8.525769061	16.86338434	13.70877765	14.88574883	10.81879286	15.71175412	11.93986129	39.46570194	9.252662621	18.30667674	11.11426003	13.94236602	8.58999884	16.65832899	22.15150601	40.39591915	32.56767993	27.76495701	12.41852035	14.79241945	11.28459174	41.14499257	14.94124109	9.297900674	22.18680013	16.45098357	8.640532137	13.54391188	27.32097354	12.36781871	22.07304912	12.78621309
UTP11	20.80629508	18.36509292	24.89794686	21.48013993	28.29329088	14.55725837	14.71790272	15.48202605	12.06049631	18.94960819	9.093403302	16.41724331	17.00503078	20.4350841	12.50510032	11.65009999	22.46760853	9.721242198	20.35860149	16.2924198	14.06233459	12.66962351	17.08061438	28.11336704	32.2563826	13.15802025	17.42077127	12.80110159	21.39405949	16.69741788	17.84021044	15.36387535	23.9490179	23.87694626	25.14620837	17.47411108	18.61817127	15.17877634	19.35773342	17.39560207	20.42118863	12.05298565	17.62571678	11.55638401	15.52351593	29.11430471	14.88897036	24.06538061	35.93659922
AKIRIN1	21.18580203	33.04314457	27.33899086	17.93331133	49.55602034	32.7734905	24.37369232	29.92111835	12.1216297	25.64534595	6.507602643	22.09311355	17.6991745	44.11957298	36.54530348	16.77603942	39.76160407	15.88290685	27.70630867	18.2732434	30.92761803	21.82320483	20.96045469	29.89937082	46.10157603	31.21798086	33.44950977	20.90576173	32.12819081	23.07287692	24.59879434	19.61720033	29.37810829	21.34772953	44.66184936	16.50064727	37.27341915	24.32889377	21.1063745	22.30965323	28.90256406	29.88266644	23.97786851	14.3353648	24.274433	42.56705574	15.85659608	28.51396323	37.99581684
NDUFS5	240.8263737	223.7682206	149.2391578	138.9795414	319.6123603	185.8778166	137.3026745	186.8949992	257.7523423	250.203941	46.90800874	154.9258087	209.6169039	236.0619452	231.677613	103.0696043	297.8536272	68.530156	177.8036852	88.64324157	127.1930066	214.043713	126.1034023	380.6445441	286.9304319	183.5577685	350.0332038	136.3675137	204.4108018	131.983313	245.1938061	72.13637182	140.4470923	293.531555	331.4777709	249.7330247	266.5950158	248.4535672	263.5999336	175.7157657	252.4492009	109.4506326	220.047018	154.589455	144.6935548	322.938156	193.2378694	321.1563953	435.6522832
MACF1	7.251357048	5.77198602	4.903794725	8.311996995	3.032211566	10.52581844	8.951933531	8.913026045	5.964343175	6.901389694	2.874683371	9.50601915	5.687751406	5.203353293	10.4126045	7.415582248	9.790720695	6.890283629	4.843506171	9.264015943	7.66496905	5.314067894	4.867395805	5.305622341	6.542080891	4.814200069	2.273967693	4.504032896	5.763780517	9.816132569	2.222976948	9.001736834	5.745083002	1.786250158	5.9780778	6.568089062	8.014208803	3.655817902	5.807714214	6.509747975	6.521226038	6.596184116	7.359669583	4.475353399	6.16483355	4.083120965	8.274151	5.669898098	4.274099364
BMP8A	2.503594921	0.790570558	1.93336832	0.646838177	7.170373098	1.044038653	0.702633372	1.085996111	1.242672356	1.064899649	3.173842953	1.395477081	2.415814867	0.6674232	8.696203915	3.314576718	2.853693017	17.57052126	1.494228357	2.310369512	3.097168205	0.894205554	2.624792335	1.01043695	0.915625668	1.962261578	0.433446757	0.55050654	0.761975089	0.402120698	0.716820828	4.498844625	1.273333492	1.151287019	1.044352218	0.987194972	1.671873274	1.822627467	1.055509994	9.027842367	0.619407702	0.905657619	1.225179972	0.481910328	2.763197425	0.383851079	0.54682482	0.833085913	0.159572512
PPIE	17.1142564	21.64115723	21.10544333	17.78904572	23.19877433	15.33084193	12.08831729	12.77425372	17.88574045	13.39317819	18.52501787	12.79824545	18.14225543	14.84321236	14.57055357	20.56195413	22.14048303	10.69685021	18.56687076	23.83780477	14.48286477	16.66902844	16.64871129	37.61699863	25.58937697	16.01434545	20.27975006	11.28377919	19.90268065	13.94239332	21.50294983	24.0205083	30.57293726	20.00464368	26.38400828	17.39317247	20.44634189	15.15891173	25.37481874	18.0611961	21.34036525	10.02115652	15.38983186	14.03392407	17.30237565	26.86104112	20.24170382	22.62283896	26.36031255
MFSD2A	0.246192656	0.696399704	0.73418313	1.613517007	1.230448989	1.252158326	1.006511882	0.829083562	1.81635502	2.389139234	8.935563922	7.688961597	0.640748303	0.168966202	0.887349801	1.06252831	1.007859291	1.440991407	0.583793728	1.115475468	1.771165116	0.352798255	0.713282734	0.388436199	0.358238897	2.409755956	1.086059704	22.82015054	0.840211844	4.781297732	0.871064667	0.798052059	0.659372058	3.60937016	0.161019664	0.583200627	0.216668601	1.428590773	0.682481649	0.771063484	0.276645801	1.058427296	1.313070018	0.474141765	0.665792747	6.096233959	0.082374708	0.882517134	5.338004994
CAP1	64.21005933	80.24982192	77.0434358	147.8767017	89.76771231	107.3951754	90.65124957	69.58402306	42.84190119	113.0135214	32.0572487	59.04204512	54.10285128	79.41278333	92.13139271	40.71151687	100.7128874	41.97388778	54.40023566	74.89396047	81.91366427	71.3700038	52.86630801	125.6049445	101.8432315	71.51632401	109.7869074	59.01228644	83.8934179	134.0744935	111.9893649	62.29529643	66.25696392	101.0372644	78.56920395	46.29995642	91.55650899	77.50027525	56.91767979	51.98245096	76.79471788	67.8021934	70.61344755	54.00856768	78.4939373	200.7452295	93.31161654	108.1275492	228.5940391
RLF	4.756264404	5.115986383	8.56886681	4.708651056	4.892131169	6.248516076	4.439128742	4.511802105	3.411325454	4.209762699	2.902013351	5.630743791	3.975239698	4.710099113	3.886018826	4.969535054	4.981923652	3.251963151	5.292384078	4.737364911	5.642199668	6.688219243	4.500864323	12.27442147	7.925907865	3.543816145	3.650600727	3.869840568	11.3472802	5.02599535	4.112796548	4.507529561	4.173763235	2.991855858	6.105472906	4.127238584	7.697078999	4.14768784	4.948570052	4.462592272	8.285908289	4.612183975	4.396660637	3.772446396	4.496378398	7.136404342	6.83498181	6.020719198	8.023644834
TMCO2	0.027824397	0.009558641	0.018181329	0	0.052050067	0.032131975	0.024413121	0.042674371	0	0.115804662	1.775828281	0.084517053	0.016207525	0.009065947	0.047040903	0.072359311	0.042927166	0.141066262	0.078756676	0.064007605	0.181085643	0.00780843	0.042098606	0.009421588	0.009328055	0.02195599	0	0.035215262	0.049316102	0.034033762	0.017526492	0.177689314	0.175125368	0.257637887	0.017279144	0.02294736	0.098369086	0.015192207	0.031387557	0.048759514	0.170377992	0.063993001	0.045438922	0.008837143	0.008863693	0	0.309941754	0.026188983	0
ZMPSTE24	41.48738055	42.25225439	32.80252031	19.71489469	46.28678805	37.79520876	41.89374152	37.21277342	21.96085082	24.4623468	6.303835009	16.0690553	24.08587952	66.23458091	43.87730152	20.00190413	59.59378391	16.91351519	33.22406793	16.72751151	53.65627728	43.6907558	25.05970572	46.93289923	86.92256364	23.88418175	22.62729286	27.61655227	55.41044694	22.79630023	48.02816269	11.70865976	31.51802246	66.97750719	107.4329745	22.47582073	101.023065	22.62089903	15.94755253	33.96310807	29.19819224	44.37776141	51.69778142	21.35084418	25.64971575	71.44879142	33.67599008	29.91516606	24.8456979
SMAP2	19.61859891	23.51940447	33.11510242	52.89569623	21.61938942	49.88946477	35.62700884	19.33141949	11.8188273	37.57207234	10.40108412	15.24423367	17.44037628	29.28694918	26.83918592	16.93913887	33.89230965	20.16280117	15.03760869	22.86685792	26.6086381	11.77905226	11.19586241	21.33981857	37.9198543	12.70854002	19.4164604	18.91156913	35.60788383	39.22762995	16.85228282	10.87308369	18.86205085	13.01890638	25.54435578	15.43626048	29.2823368	8.59831183	16.02826771	17.07697046	21.56078567	23.36218582	24.04992476	17.08326384	18.64005445	32.50791581	22.21619664	14.42707959	9.433273143
ZFP69B	1.512775344	1.135562621	1.854533922	0.960331893	1.129543556	1.196806626	0.907324563	1.271579972	1.79613437	0.998317653	2.805668198	1.327086397	1.590072293	0.85632777	0.888653611	2.765599028	1.672042594	1.251222306	1.572158632	1.264378223	0.813546736	0.950449058	1.500389211	1.261484515	1.671337047	1.318434705	0.640416034	1.039031415	1.88487922	1.164076233	0.648535438	2.166969958	0.923711392	1.000032827	1.038997073	3.165596334	0.440627496	1.253763725	0.867258389	1.733035105	1.524284297	0.867948939	1.83993487	1.493022925	0.98826928	1.276813864	1.065215661	1.130587414	0.505774817
ZFP69	0.814027895	0.124707302	1.892238248	2.055994473	1.891705916	2.186568995	1.742137101	0.582060375	0.545648858	1.389660263	2.297053624	2.176075191	1.955933904	0.645160078	1.327870366	1.634904821	0.767343302	1.353042184	0.928255619	1.984667209	2.386949715	1.972633376	1.023586737	2.720984908	0.354033319	1.961748273	1.619356173	1.704096383	0.765262115	1.892144552	0.571650716	2.333286353	0.680818953	0.437136958	0.835127754	2.2725962	1.283377407	0.369383759	0.511874246	1.13597061	2.336513588	0.970421786	1.477562105	1.687488472	0.693843759	1.916285299	2.259698643	1.894748347	1.015155697
EXO5	2.467624377	1.249150564	3.082692388	1.737475612	3.453349529	3.025504397	2.454135933	1.664463041	1.486826016	1.716520579	3.230853543	3.436200736	2.487346086	1.974606551	1.61409711	1.925169526	2.885063234	1.779783868	1.985856813	2.371529584	1.903112575	2.982789505	1.54608129	5.752101245	3.657050874	1.844181503	5.139491586	2.416656504	2.401640636	2.856746755	3.78798939	3.447701361	3.468743888	2.239794401	2.46073709	3.260263027	2.702878591	2.107537242	1.982544376	1.993302675	3.917868943	1.660304599	2.375235481	1.652342674	2.435468881	4.5944197	2.633070492	2.679457681	5.574273023
ZNF684	0.989972526	1.027940392	1.21836973	1.289194903	1.563477193	1.566573236	1.345353079	1.130181171	0.455477929	1.388602179	2.405579373	1.379176758	0.923510929	0.894922197	1.532740697	0.940754799	0.910485238	1.205947524	0.884875996	1.416308452	1.506132524	0.958787002	1.412248116	2.011280938	1.197782807	0.963257992	1.981586294	1.531782881	0.699214387	1.427129091	1.68788649	1.826675051	1.022856842	2.004470446	1.872073974	1.23388458	1.492063966	0.993677548	0.894237478	0.916794879	1.410082297	1.283924496	0.838731322	0.822691218	0.818049389	1.544949437	1.858240361	2.073748532	2.436457412
NFYC	12.65704115	13.63035503	17.42123974	8.281612744	15.9627979	12.04382009	9.54350326	9.752808382	7.397270387	11.81265241	6.721189688	9.845711816	9.922545331	14.60596612	10.19661372	16.43553827	14.32225107	8.753309571	9.296939851	7.78163932	8.568080412	9.320028857	5.896878685	15.64702162	19.35619774	9.57996571	7.929828421	7.351089246	17.41453906	9.490787529	7.657794505	6.987198091	11.50736687	9.184324419	10.98707808	6.730182828	19.1232841	10.57009044	6.740705467	8.707610045	13.32869371	8.875051815	11.17232618	9.142209245	7.1951056	15.60333518	11.54539285	7.596967149	8.470803697
KCNQ4	0.403496754	0.393792789	0.823929279	0.475821926	0.311235117	0.357415029	0.34061784	0.824188132	2.295636037	0.525357088	7.103867097	0.174094872	1.201879206	0.615519763	0.62015073	3.784713136	0.226367365	2.306442241	0.593758848	0.43095427	0.417776179	0.216174571	1.129415491	0.487512063	0.59027438	0.957599461	0.124222038	0.694054736	0.937292629	0.386981918	0.106863239	0.365321242	0.205219274	2.25017978	0.412878109	2.044532161	0.051872865	0.292912798	1.150851126	2.102899013	0.575571097	0.482076578	0.514168668	1.505788681	0.335949607	0.155379618	0.255376959	0.060419662	0.050631948
CTPS1	5.927601107	11.83454763	11.02878616	6.926809141	20.42328717	10.72351679	8.245978144	13.05233957	18.44423581	12.11383629	8.206509265	19.78816488	16.16532531	12.13379452	14.04299008	13.23800687	4.971234959	6.825804855	16.92101002	10.04353353	8.505785676	5.778963912	15.50273299	27.12895153	25.03371569	15.36866125	9.736313402	12.28594314	12.90523286	12.68235032	11.03767085	12.56540698	10.63251842	9.320947209	5.96980613	29.178267	2.238499665	10.76552786	20.90131159	13.68784449	10.82712993	11.76115242	11.99540058	6.601431567	8.399196648	15.24461812	4.886584044	10.42778855	18.53965681
FOXO6	1.116397641	1.079461135	1.819624379	1.526306922	1.966049386	0.711611784	2.014083857	2.297071967	2.424861082	0.806138348	4.134533103	1.433586839	0.548000685	0.447538534	0.877968923	2.970144136	0.775479271	1.484816411	1.065152475	1.953957112	2.432412258	2.027632939	1.434804286	1.376170546	2.018531248	2.405262326	0.561770745	0.819188363	1.211681258	0.28192946	0.37333607	1.665058178	1.546104442	2.201978293	0.975670376	0.418977696	3.013361576	0.734549922	2.122520634	1.408402948	6.502429807	0.30291789	1.264934783	0.239037628	0.791194067	2.344554383	0.955492487	0.336485724	0.178090452
GUCA2B	0.024485025	0	0.167992435	0.053680993	0	0	0	0	0	0	9.785232454	0	0	0	0.024837147	0.019102512	0	0.955307954	0.077967696	0.024139574	0.239028718	0	0	0.049745082	0	0.019320921	0	0.39045975	0.021698692	0.022461876	0.02313455	0	0	2.172706816	0	0.020193311	0	0.02005335	0	0	0	0.048268132	0.019992764	0.023329634	0	0	0	0.023045887	0.019312557
RIMKLA	1.449779262	1.030126638	1.994690753	0.108582212	1.407762448	0.361361999	0.400309499	1.093811689	2.307072187	0.619489139	2.179281844	9.28384251	0.27275347	1.056248051	0.398866165	3.173101572	2.23670314	0.379121963	1.350869821	0.668793784	1.760812248	3.81584658	1.583157422	1.250138726	8.165985654	0.535291643	1.839651872	1.103205792	4.407681956	1.379551602	1.273390447	0.717453171	1.353927052	1.359551247	1.674824537	1.057035579	2.741018964	1.266042699	1.356091617	1.602806823	5.510515532	0.224852789	1.210748599	0.160158558	0.986786906	10.52765825	0.233065781	1.132901115	0.156256436
PPCS	28.00155991	38.49300219	33.55417641	26.25560106	39.9299155	27.42761674	18.97017897	26.65120622	17.76373523	24.23969594	13.05602722	14.28412831	25.21348679	29.9903727	28.30685706	29.45942785	34.05097539	18.55750849	26.67364835	20.64463223	25.08311962	22.58237588	29.58798544	46.74582913	55.2448996	25.59474713	46.41708207	28.17041309	34.52293749	19.27389231	52.07304065	27.47289821	50.29554551	47.83340126	62.71319653	23.23744475	33.84606543	29.42453469	32.90683171	27.38880797	26.84785505	35.09388966	27.71775701	23.2703517	28.93758932	70.3242433	20.83876858	40.96311922	56.90231696
CCDC30	0.699300316	0.700440703	0.52851429	0.889717661	0.711492321	0.702967339	0.455862283	0.60216141	1.356606836	0.257838054	1.642048477	1.079129329	0.571745153	0.752183162	0.78912408	1.218229454	0.791049491	0.609156728	1.031414818	1.12413753	1.161467689	0.789714386	0.461462239	0.519224725	0.615754312	1.43604039	0.316766861	0.373214789	1.065224472	0.466324705	0.482943427	0.983859577	0.651071535	0.621940736	0.57815514	0.46555116	0.586792751	0.584230822	1.133380609	0.634874234	1.447770532	0.620072299	0.481566143	1.244298853	0.359649415	0.77920614	0.770132145	0.452015541	0.155060666
PPIH	31.60580859	28.04189801	28.09189974	18.05063285	35.78021643	22.9195212	18.70564159	18.24452046	36.30244108	26.56446315	36.82986968	21.82748864	29.89840884	28.6236691	21.71014807	23.75187619	23.64007658	15.68912733	32.57890958	17.25652805	23.37450907	28.70403542	29.36971645	70.53212807	42.17447457	21.76510925	36.11916396	15.87445741	39.80827692	19.44367289	53.96427771	24.93646367	36.76551899	38.11767692	44.04580236	60.64955908	28.1983762	27.21014286	27.02064311	30.18509456	38.1922564	20.03262905	29.26159201	24.89773582	23.42661812	70.76103432	21.93263851	41.18672624	61.07950076
YBX1	433.9841384	653.2414765	452.358222	430.2500484	509.6588786	327.6386119	309.6072963	376.0857239	297.9364407	415.2042459	89.18375995	391.5339905	367.8669466	407.4038904	292.4723984	352.5801552	265.6104114	189.7602068	258.823734	243.2285827	275.0128624	236.866436	275.0914988	575.525984	555.9023508	250.9159819	324.478919	232.8565268	459.9052604	373.6635836	246.9939755	117.3106917	137.3710305	338.4276006	344.370284	311.673423	379.4090723	394.5196177	266.1796114	269.4132039	437.7547059	344.126762	411.0304736	302.2638102	413.7951292	749.076158	246.4024544	276.0703209	326.875111
C1orf50	12.12758909	8.219193715	14.44343855	7.131907033	17.36651025	7.517569359	7.155210376	5.945602141	6.449051327	7.255778079	7.04082474	9.334657905	7.059873361	7.355942685	8.880551738	8.678002763	9.971341997	7.147465069	7.733126452	5.690045226	7.5167696	8.115142131	8.546313358	23.9994763	12.30276424	5.48872162	12.56937154	4.758374871	14.65326668	7.577449012	17.83249769	5.429426706	12.69028994	10.1444446	16.36595316	15.05844817	8.188178804	7.182376876	10.1716953	10.6956304	13.42485395	7.003807947	10.8573002	5.713382686	5.214798342	14.00171505	4.980114446	8.733925445	18.76472073
TMEM269	0.175460449	0.318011662	0.130465309	0.179075015	0.179474074	0.089084693	0.12209746	0.15032722	0.12902117	0.053325521	3.389830079	0.220536805	0.084583064	0.100539988	0.079785825	0.33042219	0.272031898	0.792204407	0.276148434	0.059649976	1.004106283	0.096781878	0.153791555	0.067607289	0.334680585	0.042968582	0.095339155	0.114862342	0.16085534	0.072155603	0.085749776	0.22630941	0.330032448	1.059765618	0.394518179	0.094807309	0.147592134	0.049552733	0.424866367	0.336255803	0.736336144	0.250472739	0.083985137	0.265183465	0.225504924	0.083293534	0.178401772	0.0398632	0.038177761
ERMAP	8.983544529	4.571480348	6.361709938	3.972614831	7.196775732	4.088930948	3.173724407	2.778538581	2.566442614	3.070808441	6.708201764	2.826774759	4.620541279	3.914213594	5.212692735	3.601068907	7.058234913	4.862624946	3.158050315	3.204520269	6.031508939	1.798588861	3.228211251	3.681341167	6.514173662	4.363185937	12.07850772	4.188557606	5.607482053	2.891448733	3.408058644	6.290071791	3.979671998	4.68851293	8.342955332	4.210057303	5.172858811	3.641229617	1.537336195	3.236983606	4.527341793	4.144504619	4.334642656	5.300823169	3.992430299	5.287204164	3.034468283	5.150038409	2.984327396
ZNF691	6.074918876	6.060753046	9.300144276	4.45137574	6.893702986	5.170467771	4.897192683	4.332276355	4.042417931	5.050008346	7.87396325	8.089932961	3.93675089	4.285569077	6.794101521	7.857055552	5.664038346	5.675534321	6.310747083	6.300233907	5.685682001	5.162130232	5.566253331	12.29282612	6.996576512	5.163882351	4.6289884	3.974305483	6.014444138	4.72699834	6.221361606	5.586424595	6.270714698	9.531084322	6.517850478	5.163551162	6.391620117	3.988259502	6.960084632	4.519915447	10.06743519	4.520781733	5.90486997	3.853700159	3.424636294	6.159084094	4.142236964	4.233194435	4.829872337
FAM183A	0.603822383	1.089027605	2.177105773	0.921946617	1.59058822	0.317521418	0.170290822	0.238135995	3.339024059	0.158388557	10.29485408	7.860515275	2.24223089	1.096132836	0.765632518	1.446903457	0.556090483	1.568681181	4.371972627	1.105563156	1.282279851	4.920165064	1.781499831	0.065719164	3.795559606	0.306302791	2.056768787	0.343895815	0.382220663	0.217615253	1.833809339	5.587364864	4.908886245	3.294724427	2.089162665	5.531189575	1.166475144	2.066442902	0.529105403	2.397009313	7.279264859	1.679222337	0.299345251	0.636971852	0.906805271	0.685108142	0.148369928	1.07577123	9.219124703
CFAP57	0.417990874	1.342054345	0.597030406	0.16252457	1.482211061	0.057243423	0.053287754	0.108489448	0.799926296	0.0380471	3.532643096	0.237381895	0.199775904	0.199051045	0.166701658	0.334466103	0.118108355	2.482987188	0.472109979	0.394482732	0.716549531	0.834647566	0.118376915	0.078025938	0.434763323	0.496159005	0.300734627	0.623972132	0.131389913	0.04424459	0.1046413	0.373184795	0.399119184	1.159176764	0.079869308	0.039776053	0.121250923	0.307225039	0.202511067	0.270993667	0.584500406	0.119726363	0.153148418	0.423796787	0.254359167	0.105931633	0.138699439	0.060526606	0.153573636
TMEM125	4.546000707	12.60869184	19.38818421	5.632713745	32.5534875	1.762320156	2.76833366	13.78247236	12.46542795	3.348348704	12.79217783	5.896994297	9.31681182	6.042333588	9.693036505	20.61683886	14.16895414	12.50177487	10.94914482	4.964329364	19.7380375	10.76621994	5.097233157	8.568714899	15.23171153	8.261760688	15.13425683	7.53012071	8.011703984	0.496191769	11.12145178	17.76413646	24.43798637	13.54420063	13.96353937	0.116830022	19.14947816	17.44522882	7.528801774	8.018001875	21.15843015	7.08302749	12.00862191	4.576895495	10.51048719	54.9872518	1.51891234	5.612142163	0.629775425
TIE1	4.34911808	3.271182856	2.340554273	14.66378049	6.440729277	15.01110304	10.74618701	9.731946469	2.940324892	11.98154924	9.530308772	10.12943007	8.159375046	4.924507764	14.8379852	3.559548373	4.002643018	6.404058753	2.276610402	7.403705844	2.531605788	5.335345354	5.654937933	3.284649798	3.770955261	5.011355635	2.023016986	4.592887798	2.446578797	9.808364223	1.345074788	9.197175503	4.261821117	5.978017733	3.907819708	7.115693168	0.424024719	4.535399581	6.09753315	6.317580152	2.074867917	4.744745882	7.360440454	2.738572998	6.479764579	3.464225577	5.73489862	3.783303075	0.931099271
MPL	0.184298654	0.060854193	0.128026221	0.559010275	0.215176558	0.091434455	0.072217147	0.06915552	0.134376046	0.043368211	2.534975334	0.29213393	0.081296243	0.069960612	0.127052767	0.182871557	0.112392731	0.505246878	0.235504665	0.206395316	0.344589081	0.176250357	0.251773405	0.149045336	0.127770289	0.083303687	0.216657761	0.097830406	0.118926652	0.088638862	0.520710278	0.21547475	0.461734265	0.77455191	0.083337925	0.138713832	0.332106308	0.131890593	0.314877259	0.185447445	0.256793465	0.104055942	0.084739365	0.100587571	0.090629794	0.087162458	0.103760874	0.229042844	0.155244724
CDC20	8.39113054	13.14651496	21.05956676	13.72678548	17.86609216	8.148142513	8.020743046	18.24994831	33.74518908	25.09057512	17.7034558	29.47072477	20.19732983	19.24356946	8.593648512	7.45925433	9.826671611	5.159462221	8.940885375	16.09207535	2.377289436	18.4423465	16.25315425	84.59184858	26.38096625	13.14723621	16.35403021	13.93878626	27.94310625	15.50660189	18.82212798	10.34927613	14.55752829	5.229608203	1.307748187	14.6524899	3.397283433	27.46306776	34.45874896	9.695360236	16.53538736	8.628728636	21.02917789	10.40909982	16.5087423	61.80054442	0.808879783	7.730859763	65.98137369
SZT2	3.770673065	2.742529958	3.123662487	2.839161102	2.051172125	3.948813554	2.76277725	2.598514416	6.67228786	2.42359387	5.221629916	4.617288584	3.972715658	2.038811444	3.572136459	5.587648846	2.801342099	4.650659712	3.799286506	3.492763518	4.364282537	3.608587158	2.532850712	3.188608309	3.823282054	3.305909642	1.361804935	2.264249285	3.483816387	2.818384522	1.329174834	4.127980533	2.779161974	1.69312111	3.858884773	5.13728732	3.799822023	1.750879671	3.76122165	3.791534322	6.098748143	2.782954345	3.084553572	2.499558107	2.059514558	1.534746634	2.599302832	1.698300069	1.043108807
PTPRF	82.88339332	89.97801822	43.28029267	12.19925288	55.2180033	30.57991506	17.64759691	114.9653697	42.0755334	23.13983933	13.645435	47.00926037	49.17760513	81.41983617	60.68426092	85.26547644	52.58738585	35.06225703	28.40302184	17.76307898	45.19087917	44.27280803	30.99300989	59.41126284	117.8710889	37.53927523	12.5367169	48.83120936	100.4215069	12.87814224	22.89233297	32.23710841	35.9058555	26.98799444	73.07662326	31.03590838	85.20841582	57.3846649	28.93329868	22.96666964	146.2708079	66.2152708	71.44213117	59.09464107	82.67539925	83.20862839	27.11671013	18.81695323	16.39801816
KDM4A	14.27429075	15.24472776	18.49238919	7.610541234	14.97748177	12.49786277	9.118396049	12.16288118	14.91582328	10.11161561	8.385410522	12.45097116	12.49780125	12.39525739	11.33112812	12.47376236	11.97809376	9.517476882	10.11124986	9.589989154	12.04195343	9.646062168	8.681885031	13.76443051	15.68368797	12.07235292	7.128370152	8.246282389	16.53926752	11.31555131	6.009707401	12.11935289	15.38165141	4.920318207	15.86552131	14.4294259	18.21792534	9.010262019	11.12797637	11.82246982	20.92857966	13.14158061	13.82174616	12.0977653	10.07543981	14.65025246	8.453206308	10.12760655	5.545842441
ST3GAL3	8.349323365	5.170371593	5.449791153	2.402291574	8.784650514	4.522911985	3.803216959	3.372177407	6.201842921	2.979689419	8.541352014	5.097913833	5.512233233	4.378664538	5.738122845	4.70526964	5.827893893	3.964324299	3.543619827	3.827093836	4.361243597	4.477795084	3.52397883	4.752809455	8.14832247	4.940093053	3.514816604	2.081332058	3.712971029	6.529627072	3.5593786	2.687734953	2.957454281	6.074484408	14.59332329	5.113361803	4.80224708	3.713260432	4.15763661	4.602056782	9.260289714	3.84407236	5.333700631	3.756208174	3.207850173	3.650496255	5.761625179	2.000159567	4.261783298
ARTN	1.861105754	1.126693872	1.08428904	0.342401964	0.386060613	0.281804517	0.291187515	1.461125321	1.013599065	0.258090134	3.265399015	2.446069653	0.307030113	0.629722021	0.382854858	1.477365436	0.550737524	0.718641535	0.49731368	0.776281838	1.045298753	0.860129567	0.844761811	0.310686567	2.794598904	1.263186273	0.653020545	1.388569936	0.547849933	1.946113164	0.485727401	0.27902325	0.757704829	1.134791794	1.05473172	0.139535703	0.213954216	0.261148461	1.816820328	0.259022635	0.620114842	0.384845315	1.572783715	1.227658513	1.150500813	0.489271665	0.370962221	0.042874191	0.569727554
IPO13	9.361227903	13.97049316	10.13587866	5.520264649	15.31499738	7.355103584	7.897464544	10.10268847	10.63424506	8.198445001	8.314705734	11.21976425	10.69513339	9.849762796	11.9669209	11.82963604	10.71353587	6.618605606	8.826642314	5.652732152	8.864559175	10.98616401	10.01212094	10.30268646	21.76897458	8.796251943	4.523259144	9.98200096	10.87447331	7.670255614	4.686658653	7.287706452	12.3567333	7.818112372	12.47703845	6.334633826	13.14013339	5.380852307	10.80156644	9.633904513	15.51150456	9.60695547	12.24929666	7.594530993	10.09467075	12.90920308	3.832875744	4.976940295	4.957547563
DPH2	8.363836877	11.79490469	13.42560295	9.396881377	16.08843056	8.502554322	6.705891209	8.064571841	12.4595237	9.568136393	11.28328131	10.74806269	10.91989836	12.72294686	11.25502531	14.40822373	16.07275096	7.821485054	15.00533557	6.679958499	9.382103328	8.606269374	13.11474004	14.40636539	21.978468	13.79075833	6.184485014	9.631721266	11.22040146	8.489109499	6.891430218	11.53026978	12.3598397	9.204660718	16.0594316	16.20177343	13.69139973	12.02559305	14.15711546	14.67795002	17.00038282	7.183619349	15.5487881	6.488028846	8.752050696	19.55722421	4.262520654	5.804784464	5.766244047
ATP6V0B	49.44519234	92.14086042	59.33177823	93.88213561	140.224548	57.81133951	49.86916076	73.54334445	56.20480838	63.58283763	22.95638108	82.13288033	120.2708442	94.28692536	83.0481635	63.49043996	58.39309264	67.10383143	70.44383179	46.64074362	58.85048329	56.88365331	65.85026383	112.0737683	139.6910905	71.28841847	162.130053	60.71344603	70.36074719	50.03062616	392.7302395	93.76867995	245.3045693	208.8941259	223.9763675	88.25596364	80.48411174	74.08015701	120.3327618	65.75354224	74.33202892	57.2478803	88.16289289	50.57137007	65.38388053	222.4346753	28.24807489	182.1844943	169.8967312
B4GALT2	21.45020161	27.06208962	21.73592298	8.772497507	18.128155	6.553892209	11.02960912	19.23532464	8.677866933	15.72166417	8.564848696	25.14782137	15.69713255	15.24091892	17.15315815	24.99114421	27.94090601	11.98374605	8.393502325	6.072836943	5.674784799	11.48602465	16.05059729	28.55748005	18.35505584	17.02311572	8.146843372	10.25839362	20.84531311	15.38465902	6.057444637	9.247007643	9.900242528	11.63465647	12.28725029	12.31099084	17.26552414	26.8571231	15.05782192	13.97071179	25.66620603	11.99428148	32.15215301	15.02654494	15.07702679	28.40444813	11.14791543	4.825281247	6.986014469
CCDC24	16.0216363	9.054457162	12.73764684	5.512451086	11.2039965	2.658817552	3.103910828	4.8696473	9.460272316	3.908141887	13.21510496	13.24327387	10.01369987	8.130499892	10.35029878	9.659833737	11.47299258	9.251221451	9.247736883	5.476573843	5.83802119	6.608909514	8.081776275	11.06298152	8.11562522	12.71174525	4.679722224	5.505977223	13.39521974	2.869825958	5.856291223	5.187802472	6.701157251	6.452010602	16.17709349	7.342104901	11.3646071	9.637814574	9.411828244	7.509469291	26.71950404	4.884565612	6.457521393	3.064265321	3.758017322	13.06548269	1.752882544	4.1689993	3.136205016
KLF17	0.009678013	0.004987097	0.009485874	0	0.003879493	0	0.025474463	0.004452961	0.004486505	0.014216374	3.416914593	0.007349281	0.004228033	0	0	0.011325761	0	0.441597023	0.015408855	0.014312204	0.060123063	0.004073948	0	0.014746776	0	0.026728928	0	0.014698487	0.00428834	0.022195846	0.004572111	0	0.005076078	0.858789629	0	0.00798166	0.00513228	0.003963169	0.01228204	0.007268471	0.027778913	0	0.023707172	0.004610665	0	0.005124399	0.004756121	0.018218352	0.038167653
DMAP1	23.42905515	17.32682397	22.0980176	13.28121342	21.55137045	15.67780042	12.14890865	13.67923382	20.38506949	11.48074875	22.05015146	27.7860075	16.09159358	12.01027685	15.31667355	16.87911467	14.29313031	13.67516999	19.72056609	15.30420164	16.69659001	15.47479579	12.21803935	29.23014552	21.6868393	14.25520556	10.87049593	9.686376698	18.38222607	14.11651481	10.21240836	22.13093226	17.77781581	9.112184821	26.2581495	23.81290679	18.73953038	11.33295715	21.75921827	17.94118806	30.87384811	17.16664998	13.50693587	10.9856665	11.3546588	16.63920529	13.77766305	11.9975007	6.029531577
RNF220	16.95138977	19.82009767	18.96357801	6.902122399	19.44179674	14.17348796	11.72473817	11.13815488	11.30140646	15.84903301	13.66438449	23.9578533	9.870510174	14.11977672	15.08065346	14.38390162	13.11999395	11.30677451	8.47405947	9.823631911	13.28620851	13.51479204	10.57167095	17.87169851	17.09176161	12.92276437	8.355050968	15.55558282	17.1838949	20.97357745	7.202485419	11.15380254	7.085814455	11.59889716	9.036913121	8.222736612	16.51996034	11.07457158	10.09551028	8.888277855	18.43760589	12.96664563	13.55181761	12.95381212	12.59547005	15.68539833	9.523166502	6.133459813	4.508232209
C1orf228	0.80236275	2.153832654	1.664312301	0.940914423	1.667999544	3.595880459	1.391613982	0.420688857	0.77851452	1.62402712	9.777019307	1.487819353	0.733663663	1.45003371	0.889613388	1.019037742	1.375646505	2.066845143	1.624086085	1.57288675	3.080151552	1.453125891	1.050236744	0.578124988	0.722519583	0.434361766	3.149221242	0.573870295	1.099656224	1.489248005	1.480955751	1.770407162	1.507179872	4.045864665	0.695264466	0.87717074	0.722352705	2.108957173	0.607793504	0.434431018	4.520367799	1.149508679	0.784660527	0.61337881	0.374482718	0.256881218	0.990359184	0.456634299	0.706452175
KIF2C	3.250324656	3.743889772	6.120080489	4.191773505	3.444854256	3.813073749	5.9862034	6.551538329	11.3777903	8.410834867	9.265110755	9.911121453	7.592219495	4.652581914	4.072848589	2.826289515	3.343412525	2.977886111	3.38057694	6.002174691	1.388709646	6.781796623	4.745729588	22.58592207	6.4519501	6.177760802	5.332876596	4.04237232	10.91537415	7.422081867	3.35628954	4.773809446	5.045731939	2.422599052	0.946745684	4.954564986	1.061943564	7.763570378	10.45905394	3.227074	5.996261888	2.028371347	6.113211613	3.470884495	3.947731113	13.75742519	1.295663386	3.120847289	12.08031055
RPS8	1908.445168	2061.516377	2676.308452	1435.64442	1957.051431	1128.050501	1257.562838	687.3794152	980.4535183	1061.398592	697.2632561	500.7718333	2340.333951	1519.029901	1078.555125	1451.95594	976.5193458	1102.53536	2313.889525	1537.79405	993.6100756	849.4409053	1681.103194	4872.591607	2114.626595	1134.410643	2666.287644	680.1952039	2083.944379	1205.945516	5240.888929	1458.317376	2444.631069	3662.423272	1683.024484	4675.826706	1757.577022	1604.662	2142.981746	1780.396134	1592.526068	1078.772631	1893.455128	2169.84827	1684.724659	2486.255589	1714.21448	3290.495432	6076.505643
PLK3	1.479606512	0.912353538	1.450231594	5.771107991	2.214443248	5.648902521	7.081126532	2.049546184	2.961165877	4.592725741	7.643488626	6.42318429	2.40245998	2.057826829	2.62099559	1.710775563	2.008325036	3.495929152	1.112302186	4.012281789	3.059310284	1.414225242	1.698163469	1.938360396	1.343382106	2.628826796	3.834387352	1.862334015	1.44429466	6.020548356	1.522133753	3.093512616	1.80804298	2.956813355	1.215091236	1.958095401	2.179739526	1.721633632	2.651830961	2.252996567	1.418636742	4.439944285	2.316672559	0.995494652	1.877391815	2.501029088	3.246726325	2.237646945	7.685681284
BTBD19	0.434425855	0.059568007	0.210159348	3.642146706	0.379675189	0.823574417	1.670256003	0.614236178	1.282671809	0.786039301	2.7469073	1.479567	1.637223611	0.278843061	1.391998309	0.30110642	0.309430518	2.280984304	0.419554608	2.275670738	1.275765814	0.345335822	1.100186514	0.202657705	0.135014008	0.639994546	0.383484558	0.615893216	0.206539321	1.231509346	0.417511636	3.415552523	0.704099932	0.873275275	0.659980465	1.19477944	0.209613739	0.393972421	1.09158827	1.064216935	0.569416956	0.911530816	0.374513196	0.246934582	0.52920797	0.171777269	1.480702383	0.631764362	0.670600407
UROD	37.30519164	36.34823485	55.21941123	34.46522307	65.34494371	32.00468784	30.03967188	27.30834159	17.21831089	44.26985927	33.86010362	35.5449908	31.8359088	40.87068634	39.60432157	28.95616107	30.35678881	23.66403383	29.4527824	21.57479218	33.73396709	26.58406945	29.3800151	120.9404944	60.12934154	32.62944732	184.1251003	33.00884238	56.20673652	42.44217236	91.76181114	35.51969351	62.28785615	62.89208019	59.91496962	33.67730707	31.93509594	32.95468143	34.54803896	30.74968799	39.2773431	27.18981079	31.90183103	12.13284798	29.52806496	56.2103128	50.22255841	50.80328578	102.1932484
HPDL	0.086382832	0.116419207	0.387518265	0.389697713	0.221080754	0.258981967	0.215716499	0.125351798	0.723892123	0.183015543	3.112374271	1.150475918	0.319322092	0.045466423	0.229173369	0.228100736	0.083477102	0.520706811	0.715884593	0.222736831	0.763678722	0.134262438	0.196047208	0.485999899	0.063488385	0.699991265	0.394027543	0.126148041	0.088330021	0.323076541	0.0690617	0.788070284	0.494896622	1.01520092	0.278537926	0.295927157	0.165617446	0.084353315	0.272658376	0.224570873	0.385269364	0.13754136	0.122078413	0.018993837	0.044452102	0.021110185	0.160009894	0.153229734	1.168767624
TOE1	2.844508212	3.137496296	6.278840577	2.725161152	9.04181387	5.502505077	3.970544894	3.30983142	3.857864667	5.292062015	8.209213957	7.091601602	3.907767174	4.107490233	4.381777478	3.351730827	4.554273636	3.684350953	4.129644908	3.453322407	5.815586722	3.364572945	3.542608222	11.51631823	6.005402618	4.29901377	4.537827338	3.137426603	5.338493085	6.685424476	3.365076552	4.015884039	4.432643237	3.496382495	4.27563481	4.750013938	3.933193619	3.364537534	3.957928276	4.453585823	5.344117847	4.587931728	3.483940464	1.198348052	2.297181559	7.66759624	3.795105651	3.01474936	3.291238884
MMACHC	0.95488979	3.747449413	3.294357295	0.377800733	2.884744318	1.377486083	1.395442184	1.812704344	1.474572712	1.486274084	2.836037245	2.257006254	1.665888048	2.293289484	1.930829598	2.676492136	3.211198865	2.456829386	2.053953557	0.707621795	1.363764606	1.0434979	1.392134711	4.798621592	2.572654225	1.791422493	1.510446149	2.367443598	3.561433556	1.766481409	2.124107056	0.724031638	0.520736497	2.483686712	1.914464879	1.186491637	1.00605494	1.63144797	0.797178529	1.754880607	2.588361023	1.620613996	1.703972244	1.000211311	1.507846164	3.468907825	1.560079373	0.687465908	1.134741478
AKR1A1	32.59757135	93.35895232	73.18289266	33.1315217	69.87252727	37.78466714	45.79594278	44.6930702	20.81073837	59.63114249	15.09427249	33.01754088	43.70116418	36.36107288	45.7348016	37.24536098	69.73050245	25.89503828	33.91539426	26.73738287	50.97784681	25.17903224	57.68174517	86.1593499	69.9522195	32.18669403	74.19907086	61.0525648	52.90029846	47.14529662	102.6923256	47.04008948	100.1576935	54.35392155	73.92817883	47.61401173	80.14575355	57.16348949	50.81206429	40.58957195	45.19638528	45.2080215	63.46113679	19.57737614	40.4705665	114.4912082	36.02318415	72.96906812	53.62126752
0SP	15.47366012	24.21583277	39.79561869	38.00812752	23.01889408	36.49008707	32.12827418	37.1244091	34.0228675	31.62357296	25.73931954	56.70909899	32.59042375	35.44805907	30.62069393	27.76645181	23.14315339	17.87714143	24.63223524	36.37159258	19.26588184	32.01675831	30.82812285	92.27182875	43.03550666	38.51173111	18.83653346	20.12978274	47.82450842	38.22533107	13.05666815	35.33088933	25.2320073	6.693046217	33.36450759	36.57678717	21.17768595	26.04612965	49.16739486	22.42361737	30.84908884	24.8451587	26.60141473	11.94873151	23.0248793	47.73026689	27.93513843	20.4769516	27.6325616
TMEM69	11.20326324	20.97736172	24.77484673	6.034116324	18.15257008	12.47732982	9.829741475	12.69547289	7.777507794	10.84564567	4.873048243	13.44567715	11.2061674	22.430546	13.88198216	14.90638465	13.41242124	16.17419166	17.1602899	6.616184049	10.44714707	12.64214717	10.87527227	27.3668984	24.51538067	12.46189752	9.578877892	10.65540869	23.2480912	10.26484004	13.02207098	4.56644149	13.67203278	17.20370366	15.56352497	10.38307536	15.02928126	13.11600385	9.138263132	10.06969886	15.37798103	14.36368362	23.35633424	8.362656543	15.19871182	23.77205499	11.27029698	10.47952515	14.25006423
MAST2	5.863971498	14.59254528	10.11668126	8.34362194	7.625675777	8.689332635	8.336746358	11.94575902	11.88619532	7.404407269	11.04821307	18.54811655	15.1167813	7.20350262	11.97500542	41.01943479	13.1959124	11.85666005	12.7551867	19.85499279	8.335565535	13.62800459	16.23698188	16.61241404	13.82481751	13.01850024	3.800038684	10.91930823	28.6010225	7.014855525	6.950285986	12.76110205	20.39608938	9.636809757	12.85921905	8.450080024	9.455571998	8.629578745	27.81671784	11.16020024	20.28258997	11.99705915	21.047105	4.836425695	10.19487567	20.81799899	12.88784651	5.285252599	3.281378215
TSPAN1	136.6999437	123.1354222	195.3389269	16.82546285	72.47583191	58.93353209	39.84328768	94.3429631	36.66180166	18.56254311	15.9069134	2.797714937	137.6430104	151.3464327	146.2984865	90.24608918	223.4678642	18.17325795	124.3096067	84.80735475	146.7403339	116.501807	113.7148003	64.9638573	374.2784661	43.11529938	158.8955969	98.62123414	189.6654541	0.550455176	72.73838241	64.97775812	248.2100592	274.956057	882.6649137	62.6395397	311.0981011	31.89389474	46.50128817	61.69312447	257.2132227	56.54110807	99.44936408	22.40001405	71.23250155	366.486785	226.089272	255.4893278	28.74686585
LURAP1	0.201358401	0.018045277	0.128713561	0.604606009	0.098262704	0.371544576	0.6221921	0.636446103	0.503251998	0.392233224	1.501873603	0.485314626	0.359519101	0.248169601	0.195373541	0.204905256	0.22575439	0.47472991	0.260191341	1.346466501	0.940121808	0.958174207	0.32585095	0.142292333	0.044024914	0.145073632	0.25412443	0.132962243	0.069826041	0.369441111	0.297786437	1.182064431	0.330610374	0.69579591	0.358824703	0.223826029	0.185706049	0.164913468	0.437005549	0.348477399	0.31159654	0.302022917	0.157266736	0.150148775	0.108766575	0.231776086	0.791637605	0.247204318	0.151916108
RAD54L	0.734322541	1.257384047	2.567836281	1.450613523	1.192762537	1.328320672	1.466441098	2.516426761	4.131078591	1.971947588	5.789500851	5.158069561	3.993334865	1.117803556	1.675986544	1.423291766	1.570387792	1.353101071	1.729370795	1.840070614	0.923233116	3.342275075	2.388731222	6.674648351	4.131202689	2.734268131	1.243392244	1.751295222	3.145332745	2.308644148	0.682979911	1.870199501	1.103291781	1.440151504	0.206633801	3.92070113	0.417808232	2.740817103	4.727470951	0.933524717	2.682970244	0.942444045	2.49207321	0.794418768	1.717883356	3.782850735	0.214267922	0.709160825	1.529441312
UQCRH	103.6143381	321.0041676	270.0347075	271.5439327	293.1251305	141.496218	129.5434495	155.5459528	254.4806714	198.8211319	143.87474	121.4108314	218.535822	288.6400325	168.0974768	258.0803587	153.8056492	114.8410833	312.8839054	190.5493189	132.4014013	110.196211	291.7367873	526.4452886	412.2938294	136.2235045	476.0420439	115.3744484	382.2423131	107.695135	972.8354856	226.1978399	315.3346526	385.7668202	330.3552142	902.9618029	204.8686217	216.7879887	373.5323655	217.8629377	200.6994199	131.6068467	324.4563285	163.288567	153.9425562	738.4048699	205.0279948	728.5257199	1000.960417
NSUN4	2.053759614	2.390130379	3.029483782	1.535202737	3.687496172	2.7406669	2.23544387	2.284429847	2.248640198	2.522029979	2.166915003	3.283493694	1.983529251	2.199084364	2.97583979	3.376582896	3.10597479	2.312596246	2.951356192	1.596077049	2.944162879	2.344364868	2.585348259	6.876789808	3.531560628	2.643549711	2.979893566	2.2168897	3.361478418	2.073216809	4.154873654	2.259175374	3.460708685	2.840207595	5.330432726	3.466689566	3.14392648	2.596626327	2.621901802	2.030001894	3.490079672	2.092738205	2.628788196	1.2877068	2.056375508	5.013477556	2.155026331	3.018705131	3.82110167
FAAH	60.32660146	51.91787732	56.36920501	15.55681051	65.57025502	14.73623902	15.26435947	26.47775206	25.63168852	0.823025313	21.92295251	7.890049142	55.30001338	23.83405961	25.7050023	105.0360196	65.12576957	39.61187347	42.77377702	17.50841542	39.04290295	59.26157674	47.12251324	19.45211574	37.60498967	19.82813675	15.15185467	21.39188921	59.2313659	1.151601493	31.85017257	42.81363792	36.30574568	43.45169404	127.8819564	120.2403399	95.86131465	60.36855495	33.14592727	29.74839149	82.23389636	24.36917344	68.78584493	11.1973012	34.4180579	55.74310154	13.74633941	23.59081287	4.251442406
DMBX1	0.109077822	0.080939513	0.243759996	0.019131386	0.174898149	0.041568281	0.072735697	1.076028728	0.865689449	0.580026251	3.972340841	0.062951873	0.297353631	0.324129612	0.243422259	0.183814656	0.112509899	0.611678388	0.111147726	0.32261663	0.116164799	0.382022546	0.221808249	0.208311817	0.232572794	0.061972102	0.108556082	0.460540332	0.100531645	0	0.074204364	0.047765597	0.164767294	1.299530521	0.012192856	0.014393401	0.023137722	0.132216162	0.339607521	0.00655365	0.025046986	0.04730631	0.021375682	0.099773467	0.141770395	0.041583942	0	0.036959989	0.092917912
TEX38	0.053576632	0.036810844	0.066516421	0.027407674	0.03722599	0.095900036	0.053275879	0.049302396	0.072854894	0.076077244	2.239825425	0.203424854	0.115469707	0.031422109	0.148548802	0.18670196	0.037786251	0.40153545	0.276757818	0.098598706	0.348685326	0.090212062	0.139426659	0.039911351	0.064661123	0.064824512	0.020735697	0.075944897	0.091794177	0.081916168	0.010124321	0.169443537	0.048707917	0.487820608	0.089832948	0.050077201	0.011364741	0.026327707	0.051371955	0.134125385	0.229647218	0.080973315	0.069995104	0.017016159	0.068269123	0.030259436	0.105317871	0.040342079	0.019720659
CYP4B1	0.063118371	0.319336449	0.06186527	0.106930602	0.335818577	0.61128134	0.156071049	0.232331661	0.271322104	0.113788792	7.469348888	0.03485874	0.020054197	0.140220585	0.029102765	0.49243137	0.083467126	1.092814407	0.18271628	0.328110501	5.856225329	2.787392443	1.573125095	0	0.253923191	0.828593384	3.56911728	0.740744508	0.111871322	0.142125608	0.027107758	0.769516524	0.090287248	2.018973745	0.101555732	0.014196828	0.103458495	0.018797906	1.004908378	0.038784879	0.118583597	0.837056455	0.09839084	0.043738155	0.219347795	0.473962957	2.363054801	0.048606963	3.113800358
CYP4X1	0.286005449	64.5671681	1.387260874	4.429465171	1.810836229	3.722033215	14.00766301	0.681590763	0.713922222	2.413016764	5.969892631	0.406528655	0.980354902	2.258025914	18.03198202	45.06718923	2.085008526	1.813727874	5.503285006	7.9963881	19.62898651	1.179240194	4.500384427	4.782602959	1.430862894	9.096818173	25.34367887	27.91111476	9.689923157	2.590096242	5.688704198	1.766245805	3.14633576	2.01447753	3.135523978	0.501989659	1.470028116	4.726838939	4.609900336	0.980362143	46.00546302	12.10749914	30.41306481	0.894390219	0.939127768	12.89929666	29.39365503	21.20429273	13.77814288
CYP4Z1	0.021520589	0.748547834	0.105466682	0.07077264	0.038819991	0.200371312	0.221865396	0.02970558	0.044894027	0.047418524	1.780252448	0.012256713	0.018803398	0.089402929	0.207385746	0.394558985	0.074703875	0.195680555	0.091370717	0.15382297	0.401079332	0.022647662	0.117219163	0.032791781	0.03787728	0.106135688	0.089240215	0.841623392	0.143037003	0.03948477	0.045750639	0.142340888	0.00564373	0.340416607	0.025058317	0.022185598	0.022824869	0.044063656	0.040966578	0.064650363	0.494166339	0.090151512	0.074681899	0.010252541	0.025708358	0.068369452	0.623983112	0.146853748	0.360705122
CYP4A22	0.008993689	0.016009966	0.026445406	0.001792525	0.008521328	0.01274649	0.012195276	0.011285714	0.056095599	0.010809119	1.086365354	0.002483498	0.01571629	0.040759046	0.048103238	0.061873806	0.016217955	0.185451398	0.032109961	0.04191578	0.110292402	0.008260106	0.03711149	0.010797125	0.015623753	0.015484018	0.013561621	2.079297993	0.02970722	0.006750457	0.006952615	0.085033006	0.006861313	0.175385099	0.009139326	0.015508864	0.004335801	0.013392496	0.022827173	0.023947854	0.008448443	0.041906216	0.006676017	0.009348325	0.010157778	0.004329142	0.030536934	0.02154746	0.037403512
CMPK1	51.14324884	89.60006258	85.62674694	53.49237307	56.23369758	54.76376948	38.50131823	66.87472067	75.44673983	62.71338331	13.43614792	31.41650441	48.86509183	110.4399966	55.12377521	79.29540447	80.11157935	35.8882932	56.78543238	48.21091863	84.19498815	76.00855858	55.24316786	83.989461	98.27016183	34.50448658	71.53992934	104.9737148	70.15445268	43.12398284	42.49108689	50.45854754	60.3495547	47.03504555	201.4084303	49.34728172	96.53960652	28.79490319	50.66667629	36.6332603	68.1076913	68.7715709	70.0899593	34.94009632	83.02682927	107.4258723	69.30448214	96.45843298	47.51136275
FOXE3	0	0.014082204	0	0.014978523	0.043818525	0.02366911	0	0.025147894	0.050674666	0.030107374	2.49331729	0.020752365	0.071632886	0	0	0.042641151	0.01806919	0.379506413	0.029006938	0.013471254	0.048506041	0.023007435	0	0.013880292	0	0.010782172	0.022664464	0.062256783	0	0	0	0.037397087	0.043000382	1.180863654	0	0.011269016	0	0.044763637	0.1040434	0	0.015688016	0.026936362	0	0.013019262	0.026116753	0	0	0	0.010777505
FOXD2	0.346988556	0.228471545	0.141708218	0.052829031	0.239548305	0.400706895	0.186051376	0.807135901	0.134046602	0.736238653	4.217353132	0.570907641	0.589512318	0.273224296	0.332424265	0.240631543	0.477973251	1.829301843	0.122768454	0.14253875	1.308762733	0.178523148	0.183749075	0.166448993	0.232653978	0.136902831	0.207836804	0.424518933	0.017083452	0.795793947	0.04553477	0.105519181	0.080886249	1.978322162	0.170590166	0.023847392	0.490690923	0.276291209	0.203866413	0.050671939	0.088530242	0.437019099	0.165273879	0.257144981	0.506623724	0.051035145	0.710510638	0.172368988	0.190060508
SLC5A9	0.11271711	0.015840907	0.072815912	0.31732596	0.106797053	0.525845839	0.314675375	0.115511672	0.408523943	0.158048027	4.348607251	0.303473217	0.165634607	0.180292778	0.350810098	0.067952589	1.170428515	1.334916834	0.342610448	0.401571912	2.046145513	0.545653436	0.209301766	0.377332983	0.036070469	0.590265351	0.029744157	0.630287359	0.054485557	0.138654718	0.048409172	0.390293353	0.171984457	0.905326795	0.121701263	0.11831292	0.209209802	0.157356542	0.151714898	0.196242997	0.285297467	0.497431551	0.05229371	0.029290432	0.06610147	0.024415542	0.362573727	0.156726849	0.020205816
ELAVL4	0.021303919	0.019516351	0.071923335	0.002594818	0.024670565	0.026652213	0.153690233	0.045743449	0.063645381	0.062588151	2.678283551	0.041343137	0.014477622	0.002313799	0	0.234536609	0.021911631	0.278629965	0.100500882	0.077012278	0.094533632	0.059785719	0.012893222	0.007213696	0.01190347	0.029885756	0.027484098	0.028760299	0.048247834	0.060802368	0.038021252	0.006478519	0.022347635	0.611877564	0.006614941	0.005856595	0.027616193	0.027141347	0.016021383	0.10666577	0.048919106	0.044330286	0.034790588	0.101493184	0.052030142	0.010026831	0.009306227	0.017823782	0.067213842
CDKN2C	4.1352485	9.323472476	6.097555009	6.859412604	5.852783814	4.810449276	6.852209878	8.168662198	4.643539948	10.750462	6.692996571	3.830885454	7.385199053	4.362181382	10.01319764	9.782676656	9.565713218	2.927055269	6.487399763	10.64060391	1.614341203	15.49809115	11.05284713	82.3508801	9.476650048	13.82745815	17.65065436	10.30466173	4.986527326	8.465982419	36.78008769	9.182540278	8.319496433	4.36049587	2.293142333	4.850605451	3.035382132	6.763643634	9.223589099	8.196842166	1.907466044	5.43861812	10.67427208	14.11971109	5.887367269	13.38140301	19.84532166	9.507911144	14.07016314
C1orf185	0.015392533	0.095181594	0.030173884	0.016873302	0.012340389	0	0	0	0.014271249	0.022610632	1.25601266	0	0.040347213	0	0	0.060044056	0.020354937	0.132325721	0.114367077	0.106227551	0.2595497	0.012958935	0.027946878	0	0	0.024292229	0.051063025	0	0	0.014120678	0.058174221	0.182553834	0.032293279	0.071262995	0	0.025389086	0	0	0.013022762	0.057801209	0	0	0.037705406	0.043998586	0.088261545	0	0.075644397	0	0
RNF11	37.79185064	47.45765872	37.15344149	52.6680155	56.85203306	26.56943023	23.96964409	42.66362382	20.43419479	30.20212178	9.552538074	20.60819562	36.81845108	64.5000359	35.80731018	57.18715952	49.49758452	28.96047856	25.89762001	41.72256855	49.67170839	37.5427778	23.12508745	48.3522285	32.98628769	28.89048132	68.24681096	37.10612298	48.01562254	29.15422773	37.9992537	28.42028408	50.52954054	71.56273648	86.42712887	21.730331	67.81601076	39.32650142	35.63528434	21.27458599	21.49283493	43.90699218	44.44262698	13.16899339	44.60728957	107.9743413	51.0655438	24.98804677	63.98320823
OSBPL9	25.04976097	11.81292204	20.92374205	21.54571481	20.42351627	17.94710059	23.16540901	13.60605265	10.26170378	16.08213687	11.16351774	17.83667328	22.02204001	24.2212605	14.30831766	17.91501324	23.39026524	22.43266964	24.58692341	20.78729396	23.38343964	15.48676533	16.20099562	25.45406596	15.32137598	17.08303127	26.93500492	13.02381674	25.17183564	25.05743266	16.57718966	34.99502806	29.93355549	12.08277602	55.46621993	30.37984622	43.70059741	19.31948103	20.49352043	14.79623499	11.74901761	16.38682819	27.81249047	15.47977478	15.59275917	25.65953595	36.64616435	25.2869938	39.92443437
BTF3L4	21.58689197	18.65400663	24.65271048	30.32028031	30.027223	16.79641692	19.93719554	16.43977934	10.17064396	12.97739984	10.9750173	12.55479346	25.9129342	19.91363444	10.61086845	14.91585895	19.06540401	11.4771239	37.30129011	20.78020519	18.87970428	16.29388601	24.82488004	51.93601583	17.61297154	14.560849	33.27169544	11.06720307	24.8937695	13.36986219	65.6308077	41.71064361	75.65965656	37.5459281	17.73627969	43.6516683	24.14175222	16.07543067	32.05221264	17.62471776	7.241914782	15.21474493	16.50670899	18.47783519	16.9233812	61.48560075	21.60220342	76.40488908	137.665607
ZFYVE9	6.168132716	6.965804695	6.730059627	3.352265542	6.895317083	4.77803909	5.644509603	4.445177455	4.679463853	3.386267095	3.005714183	5.652317987	5.175889617	5.375505387	3.725981738	8.840389224	9.816655118	4.776683117	7.130047169	5.001540854	6.536596171	4.682393945	4.761122429	5.985906695	5.38454216	5.60824063	2.511779987	4.697084218	10.06643388	3.768606018	4.573941518	6.316357562	7.906149573	3.409154009	9.89193088	7.277536056	9.461951985	2.718852127	5.944120323	5.17246635	5.633599579	5.724501274	6.751129218	7.283608368	4.87474273	6.14476894	10.96525681	5.867562844	7.728150077
PRPF38A	12.52544611	12.79803217	15.0676362	7.252208907	15.92414334	13.99258895	13.89216177	10.69280251	7.784706996	13.5512743	8.116767091	14.21488828	10.94398266	14.38148818	7.232524473	9.322912058	10.95608442	6.668977286	14.58206298	8.996714515	9.236120208	10.92636896	9.851801991	24.76128288	9.185580352	10.39849807	10.26064216	7.50080741	17.34387831	10.39917808	11.02242444	11.04886235	15.43359925	9.540503997	10.4093153	10.95030283	15.54749952	9.680106619	11.04511861	9.919978893	17.49131956	9.100570336	11.07968933	8.19758695	9.300418362	21.12350713	15.80351695	13.25567953	27.94937813
GPX7	1.024768832	1.408173854	2.917612268	27.76284464	13.9569124	5.959346719	4.699035193	2.436121686	0.757832673	11.35261373	4.679518386	11.5894422	5.574815569	2.289583666	13.90958211	1.389598717	2.565094804	5.251924028	6.616988997	3.680417483	4.709694289	6.419272985	3.621492509	8.104831118	1.018383385	1.954204152	38.18431234	1.454463054	0.789227975	6.289677955	10.69682996	23.95115188	11.17205136	7.700211511	6.170696573	8.793566104	5.951940624	2.967491221	1.713356482	9.226413657	6.59715281	3.403008174	1.703393581	0.964788427	2.331775853	2.312524543	7.566110018	24.14786692	78.68280722
FAM159A	0.149257567	0.043950108	0.167193517	0.420727417	0.205134318	8.919866942	4.901592065	0.843722042	0.217461762	4.071779859	6.274570457	1.424884269	0.074521314	0.166738915	0.281178959	0.116446458	0.916392135	0.944721817	0.158427018	0.378390182	0.624466429	0.125659568	0.096783548	0.19493976	0.128669662	0.151428667	0.530512997	0.194301424	0.377921241	3.3839964	0.161171704	0.194525183	0.134202815	2.221134281	0.278069972	0.052755355	0.474910475	0.122242642	0.270596764	0.19216593	0.195847178	1.723384191	1.183912222	0.629806853	0.122264324	0.677401681	0.586803938	0.08027701	0.504543713
ZYG11B	6.597770565	6.510455745	5.474945736	4.91039496	6.37554388	5.207226394	6.93008599	6.096245726	4.423362247	4.788372191	2.571222747	5.317583398	5.083341604	6.064094832	3.637847389	5.795814587	6.592687153	4.095357887	4.9064638	4.445532935	6.501970851	6.949555508	4.674013179	7.957652698	4.285357581	6.049463367	4.789261767	4.942561347	7.793556622	5.292629805	3.04172035	4.655296966	5.964237637	5.045154713	7.274524527	4.364182639	5.832794312	3.160390551	4.438207756	3.992467607	8.176110466	5.082869593	5.993210388	5.14999332	6.836569865	5.446630825	6.206272979	5.163552576	6.168164581
ZYG11A	0.032918899	0.624809975	0.016132677	0.090214282	1.788024035	0.674769303	0.247912731	4.930136168	3.410709475	0.249837922	2.375932763	0.443713104	2.03734777	0.117984619	0.372880779	0.605676065	0.649346875	0.261226581	0.119382535	0.186613121	1.511863172	0.023095281	0.082180959	0.044586526	0.38901805	2.041282036	2.743770693	1.176979548	0.065638826	0.128345219	6.601665089	0.645685853	0.940987511	1.119753556	0.365416225	0.029411311	0.046551981	2.958940251	0.266903895	0.057687127	0.305509555	0.481297922	0.228473847	1.079497079	0.749791073	1.992851155	0.283106616	0.464760739	1.644435591
SCP2	24.25327195	30.47596166	23.4518685	13.12667346	18.66368281	17.01436883	20.08992483	20.31957814	15.62578318	17.23462133	6.836987724	7.140491695	13.44722249	24.20217575	11.73592502	19.5231604	23.39937945	12.89026288	20.11078732	14.41877559	30.74815479	21.45628813	15.23329744	22.65929073	21.99289767	18.62296231	22.96586922	33.5443316	26.25076329	16.16814858	16.12597458	20.55533935	25.58315082	24.59776848	53.1938305	16.24770986	26.08723253	11.20377547	14.49208045	13.3336564	20.07997146	19.04685572	26.31434253	24.81382914	21.27988613	24.27732257	32.30000461	20.06829844	20.66546893
PODN	7.351181775	4.753176271	0.99137235	3.151198961	1.575230743	4.019674834	30.33036198	12.97721672	2.606918302	10.08396543	10.21755895	3.450830138	2.828835537	17.12444977	4.094176754	5.69364855	19.89024226	3.225898842	0.303070936	2.232925727	0.493917105	7.610890354	3.751893268	1.715712101	4.657983186	9.020000322	0.975308743	7.915922002	2.375976504	45.98992408	0.77733604	1.055200054	1.055929154	2.897769508	3.078986833	0.682499718	0.292569049	9.829636101	0.577313246	1.30845478	4.88957458	20.41611446	8.819944497	4.306789395	8.283333685	3.741182944	59.8236793	1.853901587	1.519223559
CPT2	17.15406073	23.10861157	28.72368479	7.937348405	23.58880934	9.462289486	9.177639617	8.868494731	6.959680429	11.1203864	6.070615381	8.02850523	11.09045558	15.29928962	8.096508589	14.82227662	18.95093844	14.26673701	12.50199791	5.788481734	10.96097257	9.683900141	10.60901304	24.32413951	25.55249504	12.60468066	11.68392671	17.57415053	22.63314171	7.701913504	10.74734662	11.96682628	37.90791618	20.69246157	30.50658637	9.709683074	13.16428431	10.36640042	19.13462844	9.81303074	15.79354682	11.40307444	17.10274396	9.275086162	20.10511918	17.44605884	5.303666299	17.56944947	13.15139743
DMRTB1	0	0	0	0.009002113	0.013167496	0.021337751	0	0.007556959	0	0	6.342188277	0.0062361	0.021525731	0	0	0.019220542	0.010859608	0.689682178	0.043583023	0.008096242	0.065592443	0	0.007455	0	0	0.071281104	0.006810687	0	0	0.015067109	0	0	0	1.856627622	0	0	0	0	0.006947803	0.01233506	0	0	0.013410863	0	0	0	0	0	0.038863771
DIO1	0.147596922	0.470828773	0.606222159	1.155684417	0.214121541	0.255670267	0.474838897	0.375127258	7.774104089	2.555264316	3.287528988	0.202815062	0.908870308	1.930514172	0.406381578	0.241268492	0.887607684	1.282796935	0.238726634	0.935450501	0.511480049	1.786998366	0.293500642	0.092815596	1.760126756	0.38267877	2.762948592	13.80736657	0.323887613	0.309488642	0.159378503	7.579019059	0.869985615	0.808066317	0.065470513	0.2028771	0.074543906	0.132395192	1.052505309	0.200584991	0.484170441	0.533431511	0.114778429	0.160722478	11.33139222	4.599738896	0.303953644	7.515004022	0.072067687
LRRC42	10.90370307	20.99407101	21.56003952	8.900386055	20.35846029	9.713902117	11.36497788	19.88317233	7.238711086	9.080022565	7.535288779	11.34171434	11.35649657	17.57128498	7.535608165	23.6868387	19.61802231	6.731755672	13.40593994	8.25730263	17.1790022	21.64144895	13.3158936	28.97480372	12.9377841	16.3116002	15.10238501	11.77299553	25.52424085	8.602979495	18.67885179	16.43004906	19.34744919	18.35672923	16.00829175	9.690602114	12.00160058	16.3370366	13.71973495	9.017100598	17.91506856	16.55474902	13.63217747	7.916578507	11.64444596	21.9376936	9.293850574	16.75178069	55.87994199
TCEANC2	0.766427377	0.964692893	1.182234247	1.838706587	1.168470955	1.621438089	1.48272638	0.936523793	0.908631268	1.591852773	3.172589845	1.297593571	1.092311356	1.099190275	0.89852764	0.999841763	1.02597744	1.262919262	1.680368803	1.492647501	1.733917407	1.475620186	1.34020816	2.807911755	1.048831827	1.04597404	1.443202937	1.054289478	1.286044948	1.607906733	1.893487123	2.034590666	2.761196153	1.643287706	1.656095414	1.269358342	1.352574992	0.807787638	1.243712669	0.97193054	1.846461084	0.953590322	1.149030274	0.921805448	0.954593529	0.971294059	1.438678557	1.72658081	3.701442499
MRPL37	46.50231869	62.46863643	63.94456329	27.25756071	58.05997865	25.90470462	30.97785079	39.19316118	34.43227914	35.53478008	16.08986352	29.62867	42.23792563	59.41359551	20.46523938	39.59445107	50.70352272	40.3698933	37.73970115	21.29989002	25.51024217	27.62826495	32.31387292	98.73537786	49.12799622	30.87034235	33.28448563	35.49567575	72.39235212	30.65767612	33.35909209	22.67012264	52.09155821	45.61173451	53.89611844	37.31150556	40.38500456	50.51770773	46.75635249	31.06419493	44.04943075	43.49252626	59.24454994	29.51569773	48.17906373	52.21320779	17.88762249	26.1556202	58.69224132
ACOT11	0.10029813	0.064405972	0.339536881	0.352675696	0.186799275	0.093551434	0.263327759	0.110045885	0.427762363	0.18416431	1.601150712	0.543695907	0.188077084	0.079939977	0.301308487	0.104734234	0.066826768	0.525505826	0.153957278	0.42900033	0.353310078	0.044169004	0.196110449	0.025079511	0.076819464	0.136371864	0.205395523	0.111902367	0.080679738	0.184021389	0.123924992	0.835483198	0.144059381	0.438157277	0.048870428	0.2386095	0.112923078	0.21926299	0.160574883	0.23756922	0.484535751	0.174907026	0.090086102	0.037491001	0.126082781	0.052289701	0.125120969	0.497431102	0.991919245
MROH7	0.099593073	0.009709281	0.156976811	0.361454378	0.074450096	0.142210012	0.307021166	0.099078637	0.252058115	0.117629703	3.348212145	0.156367843	0.257527565	0.055252937	0.356319074	0.078749645	0.05784162	0.887326387	0.191423434	0.553302338	0.576901122	0.03512516	0.254128847	0.015038679	0.023010864	0.089208035	0.129476771	0.083804567	0.040551724	0.107414309	0.072482433	0.424825941	0.115766612	0.927366923	0.038863942	0.132084347	0.094209671	0.193997643	0.126390204	0.189014817	0.505282412	0.141942067	0.047253953	0.060270201	0.127333534	0.008551363	0.216939149	0.228014675	0.121015637
TTC4	11.26922973	11.74000629	14.0089262	7.984472717	11.99727749	10.31585908	9.21772748	9.780019757	10.39168159	11.03584503	10.98844144	8.244533239	8.645598633	11.10502328	8.193976084	9.30419558	12.49937202	7.745047027	13.56613763	10.0413647	11.05821089	9.808929519	9.024269898	20.02551586	8.062760596	9.832304074	11.03043098	9.032994537	13.61347005	9.665680445	12.03273675	9.500790923	21.25596621	14.56327566	15.24826377	10.08735638	12.00080047	7.441169679	12.71235437	7.752493233	12.16707978	9.557438907	8.977235969	6.998263937	10.59460267	9.395084718	10.43084149	14.45868281	33.16966099
LEXM	0.064157722	0.005289694	0.037730392	0.014065945	0.034976521	0.033340577	0.036026865	0.028338888	0.042828546	0.026388189	2.720652528	0.005846404	0.015696006	0.00501704	0.026032152	0.064069131	0.042420777	0.392023168	0.05175537	0.053132134	0.35529604	0.012963414	0.023297115	0.02606925	0	0.012150313	0.012770169	0.085746821	0.015919886	0.035313898	0.014548582	0.081943496	0.032304441	0.673272035	0.043029785	0.014815419	0.035383959	0.025221827	0.006513632	0.050111697	0.058928846	0.012647622	0.027241095	0.024452108	0.058861368	0.013588316	0.002522351	0.012077354	0.159909862
TMEM61	3.147263933	5.477571179	6.363636975	0.091391583	1.336795461	0.045130397	0.612630451	0.700070382	0.599059296	0.482213534	8.282780004	4.28136337	0.573652598	3.117140055	0.221996775	0.089435272	1.233414166	1.240479386	2.577359698	1.60280193	2.487913866	5.711713512	0.293279112	0.391694565	0.125774923	2.319009897	1.106299325	1.060443269	0.480244671	1.491407394	0.315091505	0.494387044	0.513802411	2.999423451	0.650412329	0.988396139	0.055265024	0.973010316	1.013951271	0.430472825	3.410044894	1.438083795	4.365317746	2.422832658	1.065663725	1.048422964	0.174129284	0.215795201	1.742614443
BSND	0.017402096	0.004483666	0.396566161	0.009538093	0.00348787	0.007536063	0	0.004003448	0.04033606	0.003195319	3.368284977	0.003303697	0.007602453	0.004252558	0	0.016970768	0.002876546	0.422911735	0.064649103	0.030024007	0.135134569	0.010988086	0	0	0	0.006865922	0.007216191	0.023125761	0.011566336	0.015964196	0.020552851	0.039689817	0	0.839236404	0.016210235	0	0.013842578	0.007126199	0.025765148	0.006534741	0.029969662	0.004288165	0.007104669	0	0	0.009214213	0.004276005	0	0.075492444
PCSK9	0.104608091	0	0.102531286	0.086992127	0.179298942	0.168707336	0.025319482	0.063068645	2.140420756	0.045039009	5.926226034	0.049305843	0.179648803	0	0.087817217	0.033770575	0.355372016	0.877820911	0.084233113	0.03556283	0.137655185	0.003036872	0.019647701	0.047635445	0.003627888	0.065466992	0.008974804	1.221683075	0.198194664	0.059564192	0.013632885	0.243521054	0.015135589	1.622701221	0.006720244	0.315340769	0.168334872	0.073857339	0.103762211	0.089400109	0.045556356	0.095997733	0.020617575	0.013747845	0.006894574	0.17953612	0.038999284	0.061112868	5.01316974
PRKAA2	3.32753213	0.180286691	4.840021454	0.122977656	0.533544947	1.053991506	1.778438982	0.575668849	2.094365862	0.728999678	1.533232935	3.279139897	0.767553008	2.585353935	0.796591027	3.856980859	3.874775298	1.818207005	2.930513428	0.830456659	1.964237635	0.283345736	1.501746672	2.733129743	0.466617074	4.840339721	1.097564128	0.752277983	3.383614726	0.743086343	0.307213866	1.415506551	1.276545329	2.523570168	1.363837647	2.896396957	2.008619543	0.566854977	0.928224536	1.488019962	2.81401327	1.360663593	1.864659295	1.255523409	1.599105305	1.965263211	0.612991883	0.878736327	0.364443081
C8A	0.055132666	0	0.009006351	0.050363713	0.014733519	0.087543389	0.008062232	0.050734293	0.051116475	0	8.89125199	0	0.016057204	0.008981863	0	0.043012919	0.018226726	0.887158918	0.097532787	0.027177408	0.203870595	0	0.008341631	0.009334205	0.00924154	0.007250785	0	61.22958089	0.024429354	0.008429527	0.026045907	0.025148756	0	1.637843687	0	0.037890883	0.009745674	0.007525652	0.20990101	0.00690104	0.031649584	0.46191052	0.082532063	0	0	0.04865354	0	0.008648696	0.014495292
FGGY	5.013114285	5.213878445	4.536485547	3.575458068	2.978628908	3.769949174	4.04581912	2.124281353	2.044449967	2.509475453	5.984452393	3.65859153	2.016980076	3.738318141	3.576538318	7.741534017	4.670121206	3.558146106	4.339765328	4.081855845	4.785372975	3.645221416	2.872355417	3.319137375	3.840622287	2.832048267	7.743732798	9.44077575	4.335767098	2.539135466	5.284608423	8.340151524	6.451413673	5.197495271	3.503663605	5.261558443	6.041700191	3.437930637	2.346570001	1.923468373	7.509414908	2.835704827	3.024303349	1.510114281	2.886617823	3.028373256	4.481367239	10.32332519	18.39808018
HOOK1	6.775220944	6.667999399	8.628594457	4.627016919	4.584976634	5.481980934	4.894498289	7.384081572	6.497640988	3.315486893	4.827945647	6.70949236	5.895217802	6.548066684	1.759921416	7.385125653	6.513817807	3.380863277	13.93529577	4.969138965	7.281713459	7.556925013	5.333912936	10.92951003	7.533101285	8.480505902	2.328209256	4.757616126	8.399498787	2.737427748	2.811817191	7.195937441	7.170344028	2.86650591	6.756376861	7.571668366	13.13215624	3.216870708	8.766396458	4.005560394	7.80185282	4.876958078	7.289875587	5.146808802	4.198903414	7.123769994	1.385517983	7.94573306	4.124379224
NFIA	1.704868686	6.910074511	7.545957593	2.10473079	4.867285837	4.480448152	5.042599629	5.516826798	2.051192608	2.851307904	2.147216517	2.295369251	6.645017606	7.215689998	5.228488357	5.777405155	7.539747147	7.19438933	4.726321278	3.501121952	7.535059488	3.129558999	2.876708903	4.310622363	4.026741557	9.62099647	2.225627894	3.488766136	8.345993154	4.81964777	1.96990484	3.739029986	3.645476247	1.94980377	3.226310817	2.00201689	19.27996361	6.051571053	2.300114146	2.876962045	5.845354427	8.178562024	3.991956971	5.730035401	3.869867402	3.343365617	11.85953588	2.442213296	1.232194014
PATJ	9.797603701	4.698984602	9.450913007	2.533479573	5.966424171	4.875557043	3.102026967	7.587240044	9.205902162	2.150878649	5.696053366	10.66776651	8.853187761	5.662934474	4.590520917	10.15636728	3.833006666	7.338544947	8.371713148	5.028675635	6.909790708	8.135916109	4.884094218	8.092362335	4.323147565	7.223646969	2.839551035	3.151301116	6.814041432	2.578671533	4.092119457	5.833669951	7.145153621	4.786905916	5.092890751	8.64673754	8.518092614	5.125683379	9.651557215	3.491465894	9.04697046	7.401011324	5.509233505	7.819316482	4.97276444	4.082217745	2.623265903	3.725715492	5.258231927
L1TD1	0.049901542	0.008571451	0.032607224	0.004558508	0.060010049	0.036016843	1.02526609	0.007653416	0.497363979	0.17714681	1.172944446	0.230522956	0.047234385	0.052842668	0.147639278	0.048664684	0.175971514	0.299743684	0.079450771	0.094295201	0.110716108	0.091025961	0.211404371	0.105606908	0.129652532	0.062346717	0	0.031578328	0.106871943	0.412004486	0.003929101	0.053112687	0.026173152	0.227821022	0.092967617	0.109746246	0.088209803	0.452971346	0.010554727	0.171771946	0.095488645	0.434478728	0.19014855	0.051509038	0.039741376	0.242204443	0.053134028	0.258326841	0.232878982
USP1	14.15234455	11.58800804	16.06095398	16.21928841	16.62972228	16.22361298	13.55203034	14.81706353	5.898033624	15.50302947	7.522523718	21.00057498	14.02537216	16.25923696	8.304686115	9.013562476	14.43512285	7.018061631	18.01693562	17.0519118	10.21485042	19.94313198	17.30801025	26.82282222	10.41847786	12.10015135	19.52266909	9.980979431	17.81742458	17.69475292	15.73974813	23.07866227	21.54475397	8.833578773	7.407183379	18.58699355	13.65804205	12.40680664	18.73249334	10.73106909	11.73000823	11.65608889	13.56178997	18.43730673	10.71003431	14.09578727	15.2966697	22.08049943	22.49614815
ANGPTL3	0.33631379	0.022196455	0.811913513	0.038138001	0.18063683	0.589743804	0.104659508	0.26222235	0.058369253	0.069357929	0.397043119	0.120775397	1.407009712	0.131172357	0.129401858	0.175783243	0.076678985	1.801114302	0.501171524	0.300535304	0.199960578	0.115767308	0.37599482	0.095927492	0.049986932	0.226163237	0.07419572	7.944716625	0.143882409	0.063832727	0.38820472	0.535043897	0.56828795	0.295299931	0.084878768	2.067257342	0.033385384	0.050203816	0.479366593	2.234661767	0.140756796	2.580094772	0.116337402	7.441244696	0.042748668	0.035088543	0.185630852	1.005775913	0.130673602
ATG4C	3.949478969	4.70934774	3.912693588	6.899141499	4.637166846	6.348491992	6.118254879	3.736004333	1.480459743	5.346139648	1.811778665	4.211711707	4.014822147	4.533025506	4.135511563	4.85714148	4.054653339	3.93727451	5.607510916	6.640321037	4.914635202	3.918561043	4.680246857	5.461477668	3.895276457	3.4247985	5.705692043	3.012035961	4.719406457	6.934614621	6.484234424	6.950512224	6.067447431	8.605068022	3.022302676	5.365653212	2.738511523	3.617233696	3.197715967	2.915143124	3.081505519	4.570981148	3.682592359	4.329602299	4.245205561	5.306712529	7.471478632	9.313344272	6.237000229
FOXD3	1.195835928	0.04663259	0.082363416	0.113373053	0.481949546	0.235137603	0.005671493	0.035689769	0.131848274	0.569709865	4.173939363	1.60511526	0.028239179	0.789802582	0.170480365	0.237021452	0.260711017	0.884832445	0.26758229	0.656396309	1.405473922	0	0.046944322	0.177289589	0.240540486	0.295838801	0.225157084	0.08344594	0.085925905	1.221553693	0.702357466	0.01179417	0.162735824	1.975139543	0	0.026654887	0.322219533	0.005294028	0.300784588	0.072819544	0.014842904	0.070084582	0.073892469	0.264835192	0.105016847	0.006845207	0.05082607	0.438051573	0.015295383
ALG6	5.24976593	5.023380059	5.60762187	2.916814402	5.105657166	8.816920528	4.963698379	5.19860244	3.578274075	5.358188308	2.387304014	9.6842515	3.784042892	5.772017993	3.955446748	4.519626055	6.302962063	3.799218624	6.997153629	5.356887425	6.722638316	6.572465872	4.802040036	9.756603088	6.284459247	11.17289095	5.38105035	5.376067486	5.225934008	7.828729632	7.814036119	4.745621259	5.305793437	6.116302711	3.550427834	4.678858349	6.296765512	2.971096754	4.022393535	3.096571422	4.825577882	5.843975823	6.211318407	3.228106081	7.109424302	5.517074696	5.002771575	6.798856582	11.95586845
EFCAB7	3.546415677	3.113175218	3.622123371	3.732767365	3.333848272	3.696775104	3.662354595	2.671440769	2.145977282	2.374220463	3.715342847	5.320608014	3.17405456	5.406908096	2.865199414	3.801305116	2.61982487	3.035273946	7.695131839	4.115208768	4.421623577	3.560403129	5.29928596	8.018050432	1.972776122	2.544604536	6.370453516	2.556023927	5.207940454	3.181404891	4.203342281	6.127206029	8.518509477	9.25681145	2.039121702	6.341386987	1.614384837	2.429010402	7.116050321	3.883232979	4.161809465	2.629420565	3.023886429	2.362357696	2.624396384	3.381678453	5.583241846	9.06126111	6.522754613
PGM1	15.97909285	18.67549352	17.42430389	11.76124918	21.59200082	9.094132868	14.04190536	20.12217414	9.896732515	11.8934364	7.300006569	8.593789068	6.545574804	19.86004067	13.26824958	13.92369481	24.25276282	6.446135214	11.09744726	7.405393472	14.76899948	23.156524	16.76682003	34.31588042	27.5328441	15.6275684	20.34926016	32.35136818	43.64306911	8.686510507	11.87395792	13.05542165	17.09633871	10.14284713	0.4315076	10.78335857	24.42281899	15.28986724	15.36481894	5.626294053	29.51485368	17.62061872	15.19486697	7.769155447	19.84539918	34.91377747	21.16409328	19.31089631	24.00087706
ROR1	2.396762652	0.896783885	1.513859775	0.796756433	0.61656729	0.765840318	1.098053907	0.303808261	0.605075165	0.772559066	1.932125438	1.424556975	1.32267818	3.209612262	0.821659935	1.256906314	0.942545059	0.599962783	0.584048075	0.808675559	0.651862476	1.446846538	0.37289409	1.607964848	0.328181445	1.034995326	0.474385308	0.627734776	2.468758846	2.863152781	0.20070391	0.750646977	0.566463276	0.481847713	0.052447847	1.294907636	0.522519036	1.019732974	0.3615986	0.471873483	0.383457091	0.866510686	2.17227105	0.309690825	0.651815439	0.716852198	1.993485993	1.020148841	0.177639338
UBE2U	0.010501936	0.010823333	0	0	0	0.009095829	0.018428795	0.009664113	0	0.007713332	1.551948912	0.0159499	0.027527884	0	0.010652966	0.016386617	0.00694383	0.125006533	0	0.020707535	0.186404423	0	0	0.010668147	0	0	0	0.031899641	0.009306843	0.019268364	0	0	0	0.202587254	0.009782664	0.017322332	0.044553672	0	0	0.007887261	0	0	0.051450891	0.010006374	0	0	0.020644104	0.019769344	0.15738459
CACHD1	0.651151768	1.395082878	0.314078847	0.920950444	0.726240241	2.038827616	1.703147754	1.323163841	0.807496632	1.350263791	3.769305777	7.488817897	0.710722953	1.007941546	2.24825494	0.716341995	1.639305558	1.765863537	0.521091217	1.178623194	1.137534011	1.354078772	0.572472401	1.310394934	0.249974048	0.956317814	0.681427113	0.775239281	1.194152495	1.801467063	0.636586318	1.195586924	0.361996442	1.248969717	0.847645827	0.599698831	0.169930643	0.380204955	0.559592462	0.950299506	0.320738346	3.045094208	0.910741372	0.526480891	1.544926695	0.311061096	8.907485759	1.0130879	1.887505014
RAVER2	5.002420132	6.343049548	6.010784559	2.969554252	3.424250666	3.502581109	3.008711996	5.520945904	4.293886803	3.043453253	3.815640092	3.971211427	2.83159067	3.113643781	3.427862537	7.066430578	7.582151146	6.103208895	4.615884787	3.522744653	5.103247192	2.630454067	3.379519081	7.383220651	3.576959575	5.59100949	5.301938404	6.356430412	11.06571075	2.474952373	4.904474695	6.469040925	3.585499241	4.253223677	1.7029194	2.531099138	5.434859012	1.53354133	4.818130398	0.981886402	2.849439509	3.079650637	6.58606575	4.275479248	7.925458504	2.411131699	5.978488856	6.543784943	7.856359116
AK4	13.85361666	25.97160961	11.31548174	3.543479652	4.601314113	4.570953321	3.588666631	12.01992295	12.04930502	2.907152046	8.562004384	0.901726803	5.072344443	17.92657551	3.814344167	9.31563305	12.03878428	5.889364913	14.98478566	2.406437752	10.83109683	17.49498727	7.725503586	21.91347354	16.3217067	3.695978975	5.963576922	8.365978846	16.19409302	1.210373311	3.802193374	3.009202346	18.61522155	9.009897844	0.921770639	2.665918876	13.64371438	12.85900011	10.2138149	6.688588371	11.73990505	9.753602795	9.211116091	5.028532129	33.60324849	23.75250873	4.020057193	7.451058905	16.96292329
D0JC6	1.296825364	0.482201494	1.078428017	4.356078936	0.77419435	0.34417449	1.349655277	0.996766392	1.261781449	1.156466129	3.169545152	2.042570886	0.326672854	0.977343717	0.572134164	2.003490094	1.632977941	0.560885401	0.594137531	2.20109168	0.893039258	2.570302504	0.240495917	0.067278159	0.517841007	0.861471625	2.420359964	1.213530853	0.198799411	0.344945866	0.956823076	0.617859293	0.748533652	1.482023963	0.318420139	1.566395923	0.861054297	0.173226516	2.279296972	1.180938955	0.789837395	0.261122578	1.571773166	0.14656581	0.906537885	0.282806584	0.60265862	0.555002279	0.262879445
LEPROT	17.19482436	11.1989381	15.97598335	30.38847296	16.16123285	20.10635365	23.56456119	15.85146367	4.321866988	16.8236056	5.037980362	12.00248334	17.18162257	16.17394664	24.04943724	9.946780334	18.73764079	15.57607076	15.66258121	20.45223897	20.02703996	21.88335198	12.27467144	16.49483184	8.693350119	18.36712436	31.77245595	20.98079805	9.520390924	27.75326587	32.0261979	23.03739497	27.2339479	33.34827034	12.79647345	17.87255487	19.93948687	8.014716825	11.07392116	13.00655373	14.6379957	13.90556642	15.19959916	5.853329818	18.91083743	17.55510907	38.59458104	47.3612365	56.19757553
LEPR	0.281614025	0.418638267	1.025467587	4.823288503	0.878464308	4.275053475	4.462560887	0.530859578	0.281671066	1.496743174	1.165691969	1.179425001	1.455466944	0.653980907	2.285311557	0.528628737	1.175892805	0.746040869	0.563408785	14.30943951	1.984259506	0.441131343	1.5153132	0.178577673	0.212852429	0.804029416	7.983363335	6.145939831	0.446195658	3.297419286	3.113960526	2.120727942	5.027354339	1.966223452	0.499215112	1.134520519	0.247996207	0.239030223	0.506839523	0.728073963	0.427184851	1.387887354	0.636881757	0.226043751	0.391463937	0.583793903	29.95207127	6.668312554	1.864486894
PDE4B	6.734289343	6.933647501	1.655752622	4.842620807	2.789858302	5.815653651	7.81801454	2.709138408	1.245109375	5.627678149	4.925178705	2.260428423	2.184024013	2.983110385	3.400652777	1.804832757	1.183924527	2.39411146	2.701743582	2.525566915	2.000873857	0.70972923	2.933616156	2.555783754	4.32470273	12.76538679	3.040486597	1.860936111	4.68806493	5.997998333	4.458014408	0.909182642	15.51316415	11.47926706	6.078264369	2.33366574	8.185548954	1.629736697	8.660983219	0.714107507	4.674345798	2.750436267	2.868101513	5.538562991	5.214833353	2.179922368	1.991141576	2.992398993	9.316682777
SGIP1	0.354928172	0.029471251	0.069246597	0.261840217	0.066080429	0.29283771	0.642014489	0.342091996	0.467876435	0.485537963	2.082667483	1.107479552	0.22927928	0.300896942	0.228646188	0.169292475	0.595033584	0.322586983	0.166048079	0.930357611	0.282147794	0.270489611	0.427572008	0.097398546	0.120116579	0.188483628	0.093469361	0.172444046	0.084970048	1.060132688	0.328994666	0.402065514	0.234683046	0.421836453	0.350989218	0.172023064	0.023192924	0.307219835	0.220588434	0.212238481	0.276174177	0.943409441	0.174435154	0.254837017	0.38742286	0.126474527	0.96718723	0.291318939	0.246780129
TCTEX1D1	0.110141888	0.01891877	0.071970146	0.442704503	0.161887274	0.127193284	0.322128253	0.354742468	0.034039499	0.148308682	1.828155653	0.153338974	0.352863015	0.053830844	0.167588775	0.085929531	0.145650571	0.267063645	0.077938878	0.398155743	0.407284717	0.278184531	0.333291685	0.037295021	0.129236711	0.144853348	0.578523919	0.404255264	0.065072014	0.269442886	0.121411493	0.066988272	0.019256321	0.155810485	0.085498602	0.333066479	0.019469527	0.165378985	0.062123266	0.165439551	0.126456609	0.18093859	0.119912243	0.139926066	0.122803145	0.097198143	0.378893567	0.846623318	0.318539412
MIER1	4.94710985	5.451039904	5.28679966	8.432981249	5.148919874	8.273216377	6.445556669	5.520314601	3.589992294	6.130449155	3.396853568	6.682953208	5.050357	6.675826893	4.673633294	4.711026883	6.365074536	3.896214154	6.300741217	8.043206931	5.315616918	5.342353692	5.93802957	8.455257404	2.679664182	6.031855646	9.736120051	5.472501868	6.444234036	8.052031208	7.398332682	9.215429806	4.369315269	5.627169731	10.7165377	7.334760787	6.382207952	4.709202986	5.104859955	4.244950574	5.89897258	6.291352748	4.890678453	4.474214763	6.513551457	6.983527335	9.530341545	10.29825871	9.400849376
IL23R	0.016955821	0.00582491	0.083095968	0.083641406	0.0702341	0.183570022	0.166126887	0.02080416	0.005240219	0.080947754	0.915120555	0.012875895	0.032099119	0.011049337	0.071665268	0.041890071	0.054187017	0.117733199	0.0149979	0.039005392	0.107843224	0	0.002565434	0.014353479	0	0.008919794	0.077342457	0.02575166	0.015026291	0.044071919	0.00801031	0.118594054	0.032608612	0.039250284	0.076340202	0.030298275	0.011988965	0.004628965	0.033472537	0.040325336	0.006489132	0.245120806	0.041534821	0.005385238	0.02160567	0.014963193	0.033330781	0.042557924	0.098075261
IL12RB2	0.142647769	0.055593263	0.028198135	0.021024612	0.02690883	0.637469367	0.344976427	0.14229851	0.354536216	0.69905468	1.044378482	0.458782833	0.033515846	0.064445022	0.058366064	0.45451081	0.221924746	0.287750092	0.174313683	0.484541427	0.353193696	0.025229999	0.190436103	0.193613103	0.031345699	0.137155521	0.131228574	0.115605411	0.104106318	0.614717109	0.056630255	0.207782581	0.130774605	0.2090399	0.065880634	0.0889749	0.026698782	0.0186534	0.16835233	0.210664185	0.067437757	0.294203139	0.127242926	0.127921462	0.089355812	0.162485529	0.683349192	0.100415535	1.474019953
GADD45A	6.183382696	5.892716836	6.994659223	9.081162454	8.030646487	9.85747449	18.18567841	8.70951703	15.47193234	10.19648929	8.314538109	41.64302955	4.721421323	10.30997572	9.304104464	17.68272419	11.96454388	9.144747952	4.068985764	12.00011384	7.390489367	3.883817575	5.731282153	6.688260759	10.97835173	6.724995874	22.51545916	15.45981479	11.67921317	18.6764074	6.650646565	11.86507646	8.122095985	8.113569805	16.54327946	7.135818175	6.523677602	10.97099682	8.960286468	10.61346908	5.868417876	18.93536009	5.880089511	4.498667322	12.05663536	5.814129157	5.641083892	11.29334661	18.28714514
LRRC7	3.323282903	0.063165746	0.7060461	0.043961332	2.424699304	0.051117842	0.029875491	0.197053448	0.659454348	0.003890233	1.661231531	0.010342751	0.011239218	1.106484266	0.217983927	0.057262017	2.00221977	0.146109568	0.047385982	0.014919835	0.490212838	0.074533248	0.817419813	0.066103284	0.094365503	0.052543007	0.106054266	0.024132965	0.492191411	0.065249668	0.107239983	0.033134753	0.011112329	0.537149948	2.757347917	9.554042098	3.613774635	0.050196839	0.101787659	0.81320763	2.901619514	0.397522876	0.281735841	0.301362101	0.032540759	0.011218111	0.165102872	0.066233973	0.004774569
SRSF11	47.78675251	29.52559239	46.86647545	30.63346508	47.89051139	39.25850913	29.75767696	25.09486144	62.42614656	27.93652196	22.97983883	41.58798529	43.14137596	32.77618957	26.93407649	41.9512776	24.13738212	34.20583597	49.01298498	34.1024152	31.88286417	27.99167693	27.64747698	50.88656513	23.77884771	39.03622536	30.31800838	33.80900557	54.65411414	28.5843614	24.22405777	53.86107978	25.72983984	25.51507823	47.75086328	48.27769735	42.48070718	27.13546308	30.66445892	28.26680033	43.93709437	37.97032463	26.41964556	31.56189948	37.16163616	29.05548148	41.1925704	27.78436165	24.09596491
HHLA3	6.378361584	11.25668797	7.028089438	4.752706938	7.453175116	5.921537452	6.21819277	4.373359492	1.971241263	3.980463825	11.97306755	8.420889011	4.553128539	4.400987423	3.594494139	5.691748213	10.69495864	4.410913203	13.23066835	3.575740503	10.17436321	9.23065796	3.103307233	8.723776378	9.391875215	5.723928823	11.82443142	5.603345354	8.792809227	7.72528563	3.387479299	5.324554248	4.066986314	17.78875546	7.960847523	2.441085727	6.676499001	8.12607887	2.610011652	4.352004485	5.887241221	8.793492809	5.991045893	6.236267388	14.74109047	7.990665984	11.02215859	6.945185504	11.96901234
CTH	4.651010534	6.467322188	4.207022309	1.029698967	3.765382045	1.468940041	1.608280027	1.812831163	2.140981704	1.442105102	3.998401234	1.748602523	2.200023356	3.194509519	2.176982013	5.62354271	7.36673994	3.097227183	2.984200191	1.582056309	3.218766136	1.933123776	3.262891321	2.325865031	1.246516366	2.537651529	4.885196076	6.508929655	2.462636893	0.999354877	2.674902871	2.731542705	4.28355339	6.930977078	6.100694058	4.223129782	2.546007909	2.799467641	1.484578255	2.013522303	2.141967323	3.767778331	2.631219119	3.698129626	5.641785307	1.450653819	1.577210179	3.315464883	1.111349788
FPGT	6.394274076	5.152034501	6.316386612	7.87357976	7.092649827	7.131307584	5.824428133	5.826576945	3.341294345	5.1053678	3.650113802	2.864944847	6.581865934	7.516244548	4.049134284	4.627416763	5.626119326	4.269832843	9.881802577	7.926336685	5.724741165	3.197335783	7.503024867	12.77485586	4.763463281	8.936062513	15.28655242	6.523299346	8.738352374	5.200127845	14.64880331	12.96839394	10.9735888	14.50733223	4.831507102	6.006207195	6.808349611	3.612566415	5.992110316	4.647222568	6.630267756	4.403200871	4.781767702	5.472558385	7.498045492	7.162303881	8.633842664	20.139994	16.13716838
TNNI3K	0.105568176	0.097036889	0.10347231	0.234575445	0.134959066	0.412686909	0.315427384	0.089269445	0.542296817	0.092205451	2.368503397	0.194999009	0.139605174	0.356984969	0.144711301	0.12020291	0.243360833	0.439620604	0.233192677	0.46976083	0.569732049	0.362716612	0.165769445	0.060865359	0.063130694	0.193623032	0.179837949	0.086665791	0.083440754	0.13872433	0.191403615	0.296738338	0.047887629	0.292809837	0.217937962	0.134126048	0.136175176	0.114502177	0.154491393	0.07499912	0.851713745	0.250294459	0.111826519	0.203891879	0.114522486	0.045322019	0.608537993	0.265863898	0.15078055
TYW3	11.19178332	10.3034012	8.073295788	5.011211251	8.312238151	7.606619777	6.639794585	5.817424324	3.026083532	5.497646163	3.109193937	5.347914472	6.711054569	6.541717317	5.953135319	11.65539747	9.428643207	5.807772622	7.890414846	6.33407754	6.871387311	1.586280716	7.496133877	12.54031749	5.477873666	5.0534434	5.900438019	8.006194294	11.95292058	6.904505787	6.099549839	7.505057855	5.335421764	6.109403623	5.390062549	7.01385486	9.729747946	4.561980094	4.721305006	5.575217868	7.908331792	5.896249013	7.717643341	3.394323407	9.573985658	6.41111804	7.276043896	8.285691194	12.13275906
LHX8	0.025007415	0	0.006127734	0.006853285	0	0.005414791	0.010970751	0.023012374	0.052167884	0.009183568	4.181573592	0	0.016387483	0	0	0.019510066	0.004133696	0.339010763	0.026543714	0.012327297	0.149806071	0	0	0	0	0	0	0.023737514	0	0.028676377	0.005907032	0.005703564	0	0.873152524	0	0.010312068	0.006630754	0.010240595	0.021157377	0	0.014355814	0.006162242	0.020419311	0	0	0	0.012289536	0	0.128209848
ACADM	32.72046275	30.84939797	32.54466466	20.30212262	25.51786162	30.27591429	25.22303418	21.50522152	11.6249469	25.42456146	8.45394357	16.214942	16.96739847	48.69902916	18.33474344	23.63597803	24.31646516	17.47695452	28.27674003	19.61443471	14.88129761	10.30797151	23.32697989	21.4683318	26.83868402	24.64528103	18.38550447	32.03969254	42.5248542	21.26538986	26.81221407	15.03568613	23.80934912	25.44005033	31.8795947	21.08611837	36.88250759	14.50023257	23.07552015	15.07796723	21.5239404	13.92947382	18.87229382	22.45396048	26.01512724	27.899355	22.91734429	25.52221229	25.42101333
RABGGTB	37.03935103	24.92788493	32.47481866	32.17781715	33.52872844	36.64717209	29.1454683	15.9322593	21.55478375	36.45519883	11.23383385	35.55176147	29.54617463	35.78793842	22.91135143	22.20158425	21.44131132	37.5522835	50.23685846	25.88797245	29.55597746	14.63010692	31.88034471	36.19427034	22.02915513	40.37933808	38.1015473	30.46120569	39.80545697	31.27622131	40.28120451	21.83267843	32.69556173	71.60712855	23.3265033	45.31890525	36.68031365	15.45619279	27.1285664	23.53676518	18.1132901	13.21458316	33.01536769	49.46919362	32.6024958	23.21779814	33.44636135	56.66382365	70.25017587
MSH4	0.075138844	0.040267947	0.134037718	0.079072548	0.107226781	0.153585226	0.362597458	0.052549758	0.147690402	0.043045894	0.329252506	0.155200107	0.123425403	0.054350669	0.064024316	0.070345397	0.045706926	0.266330022	0.162700006	0.24149667	0.205386581	0.021508129	0.252382624	0.042743702	0.021159682	0.151786011	0.071040469	0.151775812	0.681863519	0.106152616	0.484182823	0.122017473	0.238036475	0.256265126	0.086790849	0.115261544	0.081286574	0.050462032	0.194526583	0.110605675	0.058662753	0.090355434	0.072396703	0.063002031	0.081861471	0.014322661	0.121116979	0.497886153	0.064007003
ST6GAL0C3	0.251596022	0.149815324	0.084940357	0.885623426	0.475133749	1.125867136	0.537159093	0.545368116	0.196982096	0.346992902	1.400993334	0.925563784	0.351727194	0.357965543	1.139956985	0.285708054	0.245834359	0.41779239	0.240347257	0.88194251	0.205918892	0.195343318	0.263929429	0.161866031	0.118085655	0.394858566	0.366315086	0.424568409	0.096618181	0.551372616	0.45430781	0.563626042	0.284449421	0.819686131	0.572890582	0.636322561	0.094877968	0.354878208	0.186844954	0.48498697	0.115545431	0.314120332	0.26021863	0.207760621	0.545006412	0.251632588	0.637449694	0.44993549	0.183011584
ST6GAL0C5	0.072348575	2.502713149	1.757389903	0.155168888	6.203774566	2.223131896	4.015713235	0.567349709	2.610219797	1.201373675	2.875989182	1.571761472	0.291333349	0.648773744	0.067007372	0.036811484	0.372292985	0.921502874	1.692789642	0.077530251	1.529817203	0.140358015	0.859531615	1.175897755	1.012368707	0.064536107	1.661797233	1.844063462	2.238466903	0.190454637	1.084814551	0.025827488	0.194682185	1.322821895	0.240272317	0.132305926	0.006672465	0.139117663	0.180968955	0.845749986	0.108345883	0.306949742	2.737988514	0.311704343	0.297610001	0.356428661	6.773937598	0.097703239	0.119092005
AK5	4.527726871	3.303870526	1.05925015	5.042998982	5.929778805	1.21366391	5.434089607	1.934235684	0.744591078	0.961230326	2.471683388	0.075290384	7.470304003	0.555644178	5.256623369	13.69901673	1.568966883	4.604844973	17.89050996	1.23814722	0.33143238	0.036171141	1.95014196	3.753367219	4.437389078	1.669040593	1.680182992	1.297497758	2.067746734	0.166750757	2.354460959	5.43616833	7.484871584	1.18581062	0.871232022	8.700205569	0.680010345	1.908249433	3.06172933	8.041952307	0.701972981	0.114013856	7.108004567	4.273137543	8.328752686	0.160991958	0.617177273	3.888324893	0.041707952
MIGA1	15.41566054	8.897631502	7.171901302	3.816857008	6.258739234	6.034217505	4.68208187	4.910594465	3.306406172	3.366926617	2.310060574	3.244782787	5.025131442	4.306651616	5.781381619	6.806365102	10.25706808	5.621278845	7.395046734	3.934582959	4.617889031	5.499787037	4.614778834	6.88958237	7.522216041	4.430847232	4.839723808	4.992705933	5.912756259	4.157806369	6.873769485	5.238026535	12.70886518	8.215187774	8.132717946	7.007863211	10.41169948	4.004048508	3.96069894	4.363213374	6.848862619	3.585373538	5.154064422	3.91377273	7.178733546	5.733433584	6.63739338	6.783345831	7.093446544
NEXN	2.331440966	0.925781363	0.746035705	4.82581341	0.643206057	3.985115877	9.590282022	2.978380137	1.258816994	2.634024556	1.806381878	2.025600099	0.838794811	1.78293623	1.418981793	1.096703662	4.171219197	1.074693635	0.611389087	2.677131651	0.985864797	1.500990901	3.050245554	1.037890111	0.758620863	3.766014758	0.540263425	2.561928638	1.075602397	13.50588422	0.427612051	1.344997515	0.338076841	0.835998161	1.111430971	1.300709524	0.894550276	2.240808656	1.560597145	0.787941122	1.818639003	3.514623306	1.926088431	1.724871728	3.001381264	1.147332487	12.24608034	2.284765579	1.849740641
D0JB4	1.757353585	1.723025571	1.694532643	5.956257211	3.762124208	7.922944946	9.42643731	4.396914598	2.703819522	6.432665502	2.16668602	4.970101376	3.31163537	4.41051903	5.203341531	1.874985317	8.554491712	2.782799868	1.865314396	6.527535433	4.173010341	1.695440252	3.432129862	13.03654091	2.445760797	4.085180003	5.294112335	4.674324392	4.84047807	13.57689153	2.468201496	2.85115506	1.634192937	2.352855114	2.74306979	3.306030473	3.365022919	3.205317177	2.298510427	3.039162009	1.788629074	4.906238375	2.551852659	2.090772475	6.499959169	2.977596409	16.33887472	5.37346933	8.751237946
GIPC2	0.112590313	0.116035976	0.094590031	0.414343797	0.154740142	1.671695456	1.580587584	0.518040429	0.089475913	0.702898438	2.134043407	0.21985386	0.337284531	0.503108476	0.269208075	0.24469637	0.313729013	0.345682325	0.07682603	1.110018111	0.371136079	0.115101536	0.350434977	0.040847229	0.048530061	0.310954141	0.320147921	1.722179916	0.042761923	1.254201701	0.037992992	0.234779669	0.151850965	0.707425276	0.427007584	0.13928337	0.042647849	0.210770265	0.108864428	0.157037427	0.03693363	0.451832829	0.308633543	0.160916159	0.230570866	0.221428255	1.422794469	0.317918032	2.917897625
PTGFR	0.119267438	0.023412847	4.353118371	0.94009022	6.620423321	0.708333881	0.682685562	0.292673395	0	1.639335224	3.083468453	0.254456301	1.185994541	0.377502799	0.771984434	0.039878153	3.007909676	6.106803721	8.41551899	0.76150111	0.519154543	0.009562948	0.355749995	10.52318073	2.033476625	0.0268894	0.814864044	0.237203834	0.060397204	2.667583536	0.563446115	0.844554569	0.351501081	0.170910967	0.026452111	0.215460372	6.264552763	0.027908739	1.744223938	1.275353603	0.045644626	0.257507784	0.273606797	8.279448276	0.075987265	0.054129224	16.11000196	5.880146684	0.367329387
IFI44L	0.665783362	39.27859588	0.364222568	6.127194633	1.092360311	4.559490628	4.292883676	21.4433979	0.409129922	16.7964539	2.347776171	2.275118668	2.272772457	2.376144251	35.24426715	0.688540142	10.30916836	2.278165771	0.369776997	5.44193128	5.675071961	0.879888134	2.066212735	33.16329601	0.443808824	6.780859369	8.295325968	5.361493016	0.658625754	12.77647713	11.52792637	2.097627906	1.892180078	0.304654356	2.120164495	1.928183703	13.95846123	1.464646568	1.801192801	1.354712809	2.737626638	15.11641816	6.915507916	2.109637763	1.339131558	13.02702006	17.02147306	6.281084439	4.610209538
IFI44	3.213203747	38.23705186	2.3754035	40.05887651	8.153904511	13.3489042	14.45470349	43.21276721	2.840276892	24.56993698	5.738657505	7.568258282	11.50363065	4.578185354	59.30474615	3.36725069	21.2995624	8.481408656	4.147639949	24.53756651	13.11030631	3.255395863	10.86446521	108.682066	2.382660147	12.06516567	35.21908693	23.18025928	2.389045609	21.12104204	36.08441105	15.82461692	8.526536403	5.032276599	7.140397622	17.99976197	55.451286	4.750313065	9.238333835	9.836897886	24.8080257	19.41890458	27.38186012	5.682085221	6.128544612	39.54929689	35.2081966	46.54413684	36.29795755
ADGRL2	1.719032936	2.201537369	2.944989718	4.854798199	2.116242882	6.558089485	5.31972232	12.93702736	1.63459776	8.893068218	2.503176766	4.374009866	3.452436301	5.158831624	10.8856562	1.880138483	4.506602795	4.23462652	5.134933528	18.78715424	1.784447341	3.042653416	4.06482341	15.80388089	2.218896235	2.256504119	3.647296573	4.121571043	8.925313315	6.624863913	6.727809242	7.303247489	2.994593638	2.344840482	1.766739254	6.270229696	1.755818346	4.075558603	2.634422621	5.532521043	0.980284283	5.399572564	2.360247941	25.67258335	3.648498816	1.56849204	11.48279376	3.803437622	6.087995871
PRKACB	18.25465745	8.705674679	7.697559587	10.19754705	11.13458562	16.25995284	13.77307451	12.23848169	4.234470524	20.20559954	4.448236948	13.01023768	14.08730889	24.74799233	7.302549677	15.27022855	16.11276428	5.950784295	10.89130862	14.89082104	9.662265723	7.316295617	10.6771785	7.688101316	8.848280047	13.94349744	16.49638068	14.61825089	12.6394404	17.95564797	10.25152049	9.774730198	13.89220815	4.469168047	149.4689335	31.52489331	11.49760898	11.80737593	9.840021504	16.43769388	7.556911204	8.418236681	12.97406556	21.2416057	11.88797019	30.65776052	14.18358285	24.69239361	8.830746012
SAMD13	9.817241773	0.476126314	1.229071763	0.036173665	4.285843306	0.65736001	0.608022102	2.778537309	1.361489914	1.526917914	3.795209483	0.36335331	4.843886872	9.660686983	0.887052941	2.510134882	4.996520551	0.883788537	2.556926635	0.959739941	12.56367367	0.513964888	3.71464588	2.195651537	3.733719	1.210828797	9.510290467	2.656224642	4.693648278	0.196771114	16.29105859	0.827890171	2.301951767	2.126139329	32.93687807	19.10498085	7.262309512	2.175628646	0.432740195	2.701381018	5.664123628	0.601733485	2.344196662	0.958980391	1.103775485	6.220269719	0.875715328	13.55750096	1.587711455
D0SE2B	40.609396	0.185906441	2.928328698	0.444913224	30.61376725	0.556583856	0.237405961	2.023066017	1.547021815	0.157329096	5.411075932	0.136981339	5.191294062	14.3704074	0.548940418	13.34314879	9.303087078	1.543277384	2.860049917	1.878445343	6.40353274	1.053573906	2.466567932	1.511737382	8.243351586	1.370032325	3.422160412	4.229277579	6.154553096	0.041370263	3.664390582	0.596552034	2.755565892	4.358361771	17.77982655	3.105533844	8.406056082	4.912254119	1.640605981	7.22251882	3.507850913	0.877889486	1.71225341	6.423790614	0.635689468	3.856310916	1.651071044	1.846396419	0.124494477
RPF1	23.18637808	24.50294647	26.05292998	16.39527195	36.85455945	23.30365104	19.48700361	16.84394596	11.5677555	34.8105933	8.464483259	19.89054241	23.98292086	22.84606083	14.605559	18.27072205	27.1874358	13.28302977	25.63077059	17.31251913	26.75332492	17.60242388	20.96432119	49.13768455	19.99928949	28.1780585	28.60011577	20.40830012	30.05257062	21.82504618	28.67309023	9.558407277	21.85106688	9.985976145	50.19884798	17.67789207	27.76419627	21.59195691	20.19366105	20.12579953	25.73111628	13.13801356	25.22207963	16.08187086	22.2030755	28.83764419	23.77940007	27.95050788	44.21697774
SPATA1	0.074285461	0.025055627	0.058248526	0.204319686	0.066052571	0.225772671	0.187238769	0.091974085	0.098928204	0.101184486	0.168353856	0.076923848	0.143973697	0.102977988	0.104125206	0.161221327	0.076801423	0.139333824	0.15626457	0.286291616	0.239733082	0.050032594	0.136099751	0.057624879	0.009508801	0.13961745	0.125457206	0.08512863	0.12208837	0.136294801	0.18121326	0.194686455	0.059506236	0.008337462	0.205076775	0.121415633	0.068760101	0.036504083	0.118841328	0.137954818	0.057376212	0.06523297	0.06286201	0.068206282	0.04775876	0.037187859	0.253554412	0.266964373	0.083095014
WDR63	0.029886952	0.101645274	0.06444592	0.278477772	0.009584299	0.07765614	0.220271577	0.074257104	0.163487868	0.13170598	2.181424343	0.118016727	0.091396982	0.210340442	0.278914181	0.216847537	0.18970664	0.173922238	0.133236679	0.489123742	0.360725933	0.052839673	0.094960475	0.015179981	0.264515351	0.169801447	0.42385195	0.083973018	0.20394137	0.178213437	0.067772476	0.141782451	0.213187919	0.140674112	0.005568002	0.278526833	0.10143451	0.20071593	0.111256993	0.12794205	0.05490231	0.094267401	0.063449359	0.11675429	0.071405524	0.107608663	0.143937637	0.165968821	0.058933313
CYR61	6.965403115	8.132130241	7.344420244	36.34173397	9.74762802	15.67738847	39.91590226	11.74615179	3.727396691	29.21162386	8.728805467	15.97699862	16.90288908	6.534683814	13.64865186	15.85527766	27.59417179	10.03526543	5.52596615	11.6208034	11.34551965	11.64602586	14.84097483	16.18329734	11.26499538	11.16235026	44.11720624	22.87930329	11.75075991	51.95576454	6.347280775	8.137846891	18.85785573	24.28389858	7.914689506	7.802650334	20.60773809	20.08651239	9.343966548	9.057989204	9.493343326	37.17294832	18.85002701	10.34310464	19.95752893	11.71636612	44.06093	17.71163357	26.38025816
CLCA2	0.020032716	0.00688193	0.009817501	0.073199578	0.03747446	0	0.008788351	0.353328814	0.003095569	0.725860107	3.114837639	0.060849699	0.029172308	0.016318013	0.020320809	0.026048248	0.929395077	0.222997909	0.194914511	0.358793137	0.456316478	0.002810916	0.003030971	0.013566511	0	0.068499786	0.667332216	0.03549548	0.180489282	0.085761446	0.009463904	0.076149335	0.06654482	0.151999911	0.003110114	0.024782099	4.865522239	0.030079295	0.090392332	0.005015052	0.015333369	0.013163716	0.016357319	0.00954371	0.11805938	0.042428388	0.689135398	0.031425448	145.2593857
CLCA1	0.014458425	0.007450452	0.037790344	0.036981776	0.005795751	0.010435486	0.004228607	0.008869974	0.006702594	0.007079496	2.215590897	0.001829904	0.008421936	0	0.002444392	0.035720149	0.006373227	0.184849614	0.135562164	0.021381653	0.115483605	0.002028752	0.006562725	0.002447876	0.002423574	0.001901503	0.001998509	0.016469054	0.085420619	0	0.002276828	0.017587222	0.005055589	0.128298492	0	0.003974722	0.051115647	0.001973586	0.222223126	0.003619566	0.005533358	0.004750394	0.007870494	0.00918411	0	0	0.016579233	0.002268102	0.009503399
CLCA4	0.012408423	0.012788165	0.032432204	0.108816958	0.003315997	0.017911761	0.018145248	0.087541868	0.0191742	0.015189308	2.450227868	0.021986292	0.014455647	0	0.004195623	0.032268983	0.038287152	0.139494264	0.013170719	0.008155571	0.183536393	0.006964414	0.011264446	0.004201602	0	0	0	0.034549714	0.007330918	0.04173818	0.003908012	0.015093601	0.021693889	0.067021998	0.003852859	0.010233486	0.01316045	0	0.03499358	0.006212726	0.004748805	0.016307421	0.020263706	0.007881933	0.007905613	0.00438008	0.073175302	0	12.67434716
SH3GLB1	11.72882598	11.4033428	12.90001833	21.25610319	20.35955483	16.29535258	16.17067944	14.1416692	5.89264775	27.02040563	4.252825206	15.70433377	12.34356921	11.90999728	12.78271346	9.240413109	15.3794446	11.74490094	12.1056595	16.34127732	17.72023814	10.73392202	10.13431002	19.4634341	8.152993699	17.99918461	20.5378779	11.80319791	21.48862965	23.09029825	17.59002101	12.1272317	9.724151757	8.419167107	6.958183632	10.14828387	28.54661505	10.27572843	10.69392122	14.66603759	8.588847489	10.84120789	11.99694494	13.70120243	13.27554468	15.32082402	31.61144201	19.08786446	38.54989246
HS2ST1	9.259506641	14.05389967	7.300000132	5.906127126	8.288733594	7.196259497	5.813263744	7.878391784	3.248159614	9.09710214	2.674721863	9.978060094	4.572835274	16.28928628	7.872116284	3.622024359	11.03550578	4.65895896	5.027825256	5.691819074	22.710511	5.585252108	5.645364538	9.414754804	5.168922191	9.067344207	4.677937217	6.215116366	10.11871332	7.712548874	3.666239647	9.056973674	7.50275365	2.29017211	4.583950579	6.439109412	17.75627918	7.765977822	4.706893054	6.281903064	7.572545533	4.917994266	15.69135693	17.77980889	10.2693511	8.440442755	10.06908493	9.473116959	5.104295968
LMO4	2.307088539	33.34409876	7.221812846	5.737802887	15.81317283	14.09001704	12.12943293	8.903315154	2.671669447	20.41415123	5.460593626	25.98848165	5.983645708	9.653412504	6.919050302	3.08761681	10.73231527	9.967985987	4.268499358	5.007580878	6.90318656	2.441350114	6.622575898	10.92137062	4.099565734	3.669789794	13.34070489	7.464812796	6.505379097	25.86596571	11.7866485	5.291007438	7.088168064	1.927955619	3.448716654	3.489544164	222.8140902	2.501928643	3.116865971	8.62921153	4.78463657	7.469210503	5.993933149	3.988079407	6.666768254	8.990422866	10.68357657	9.672985479	12.903437
PKN2	11.02347209	10.29509052	12.03196149	13.61693011	8.502336654	10.0186907	8.906518463	6.110982333	6.670894066	7.896611673	5.025153144	9.551818094	9.57559786	7.509561832	10.20591921	8.840424621	8.496657914	7.484831305	11.4827954	10.8957729	10.04723306	9.829348568	7.291077059	11.20575644	7.071170152	8.473773831	8.791151919	8.384591329	14.14189733	8.674353127	8.458933245	16.8758896	14.33059553	2.542271254	15.5915486	10.78003207	12.85092099	5.068947686	13.31652558	8.602707355	11.95810053	6.393830789	6.254185287	6.762599698	8.131653022	7.032424914	13.32894563	12.17485257	13.99743132
GBP6	0.02687665	0.018466114	0.030733573	0.132579887	0.021547352	0.050435946	0.055023661	0.053587052	0.074756385	0.516530731	3.088188599	0.054425506	0.007827734	0.008757145	0.018175444	0.031452584	0.020732497	0.263636004	0.019018522	0.008832485	0.457170888	0.011313692	0.008132931	0.009100672	0.009010325	0.017673443	0.237760836	0.037417347	0.007939385	0.164372572	0.076182792	0.004086593	0.009397794	0.169364622	0.008345294	0	0.009501847	0.025680785	0	0.023549341	0.025714786	0.022076175	0.025603197	0.008536135	0.072775131	0.033205393	0.118873301	0	15.69782301
LRRC8B	7.066567103	4.432261363	5.593081789	1.557593118	5.190835381	4.064946493	3.958144236	3.666014066	3.143103364	5.506450893	2.271999979	4.388041348	4.750513862	2.985497787	4.905160193	9.916237949	5.192927154	3.891480229	2.883487802	2.034886273	6.453240759	7.107247292	4.818625083	5.625173274	3.91703769	6.489310935	2.465401539	5.560654787	5.778228756	3.024666206	2.265634129	2.582192106	3.237738883	1.018812298	7.095050647	3.603156504	5.959658861	3.383969633	2.017485907	5.443974437	9.857931011	3.625684034	6.251808142	3.557252352	5.103531414	5.870148927	1.169085898	2.76405096	1.824001295
LRRC8C	1.892606479	1.175398974	0.584103513	2.572508319	1.224075664	7.366633209	5.560484278	3.103143758	1.013594453	5.28403186	1.97520643	2.287669409	1.660827849	1.73951129	3.92094398	1.654513504	2.286727883	2.057393636	0.741604745	2.177901295	2.285117846	1.518988248	1.223764212	0.855862797	1.138777511	1.55992255	1.467372243	1.171917525	0.704765516	7.139067186	0.951387118	1.055471724	0.821292252	1.308149471	1.08918261	0.957538221	0.804231714	1.321163968	1.117904456	1.676051453	1.271681848	2.878224761	2.229964489	1.484148197	2.132753683	2.500388074	2.470152807	2.028939325	3.089319424
LRRC8D	5.599375513	9.259737875	9.257048792	4.288922074	8.02964915	9.31634498	6.487997049	5.799447146	5.302807352	13.43034672	3.390679162	13.85696306	6.222966596	4.497141558	5.249155093	9.314988945	7.640793555	4.345756445	4.836756108	4.270206884	7.238252749	4.837376765	3.541189332	8.844355983	5.543166397	9.821275814	4.303797999	9.004423276	11.3102426	8.508347924	3.13503295	4.429694217	2.875408897	2.176109385	4.236536004	2.847557411	17.5863498	2.89258004	4.586180531	5.269814752	8.298237794	4.552116141	5.212912957	5.427235691	4.052569304	9.446442872	3.502990462	4.054686281	7.51175594
ZNF326	5.294743519	4.339270642	4.207855743	2.625965557	3.919639353	4.264454625	4.502224228	2.703316952	5.007081165	5.141315966	2.154307418	4.076195522	3.537704482	1.837928083	3.212001505	5.063762824	3.180518865	3.412355955	4.528258219	3.614603969	2.750444384	3.149800394	3.939179464	5.429319344	2.420872467	5.280952809	2.326337596	4.010477372	4.523540738	3.463920744	2.150766127	5.48812596	3.392181183	0.943497679	6.284230408	4.801134144	4.814277447	2.316221218	3.391408252	5.290458182	3.743655302	2.575315152	4.094122684	3.225876363	3.015086357	2.437035411	4.051374995	3.89056191	2.46873582
CDC7	2.020270893	1.621306087	6.581604218	3.802977842	2.781330261	5.679601821	5.448520625	3.832484327	2.364407877	6.202868532	3.303631401	12.98369899	1.982223117	3.391114632	2.192105427	2.073551085	2.961738593	1.57689615	2.364095143	3.501919102	1.35205526	4.726162824	8.065155013	21.01027873	1.715432333	7.395941699	14.59887858	5.558126986	5.128967475	9.319869146	7.197275081	2.296311918	2.153989188	0.996660182	2.113285063	3.100149313	0.412735452	4.136528176	4.182029898	2.636589185	4.03064595	2.880875038	3.529088564	0.930913136	3.418327825	5.979857746	0.724279941	3.59263904	12.22544993
BRDT	0.035227498	0.157324198	0.01726406	0.102977067	0.014121166	0.137298957	0.133937272	0.113459917	0	0.004312242	1.791861177	0.008917008	0.020519781	0.097563671	0	0.0458058	0.003882042	0.194129428	0.043623597	0.02894207	0.244898002	0	0.026649788	0.011928344	0.017714887	0.004632952	0.165556379	0.013375444	0.083249861	0.01615836	0.116495818	0.010712678	0.006158892	0.072485854	0.016407391	0.009684284	0.01868125	0	0.024836682	0	0.006740926	0.040509653	0.038352423	0.005594199	0.011222012	0.024870083	0.605921713	0.00552616	11.37823577
EPHX4	0.520678897	1.858124416	0.792172279	1.09042333	1.052932754	1.00962329	2.29785505	2.774722277	1.678815596	4.126730379	2.506565717	5.482384481	1.045678281	0.888770646	0.457219049	0.794248486	1.120163316	0.477935122	0.78363111	1.884774152	0.406915304	0.405644945	0.931241499	0.363138759	0.586196239	0.466053783	3.229009742	3.37557391	3.718963553	0.399235059	4.236736757	0.333219606	0.220105551	1.433163712	0.15925959	0.339686292	0.090665486	0.502815476	1.571397639	0.32100714	0.13383677	0.620454769	0.450532159	0.666415445	1.433384373	1.473109065	1.214476088	1.199587414	0.962352219
BTBD8	0.607164596	1.205705678	1.213972513	1.450685959	0.781424857	0.909488953	1.191841819	1.188067531	0.48180256	0.699072046	2.195339646	1.524284886	0.785757534	0.589544483	1.226330089	2.175203651	0.821601603	1.270412317	1.700473035	1.813049385	1.087246777	0.741253662	1.057156348	0.436254762	0.588987049	1.944053711	1.287347107	1.276876093	1.204992269	0.848461434	2.508402949	1.385404243	0.844506778	0.537060448	0.773753813	0.518505965	0.118511945	0.367164347	1.277955633	0.855376058	0.704828985	0.806795397	0.824448316	1.164724249	0.989387504	0.665784187	2.970591364	2.127519127	0.885595039
C1orf146	0.117102819	0.05363848	0.051012424	0.01426313	0.062588544	0.1577705	0.06849733	0.059866996	0.02412719	0.057338815	0.668798101	0.098806028	0.056843006	0.05087372	0.0923898	0.071057972	0.068824728	0.18069035	0.179539943	0.115450651	0.242493986	0.032862856	0.12993039	0.079304109	0	0.102672021	0.053954951	0.108686085	0.103776815	0.143235793	0.172112879	0.427331449	0.47771067	0.040159432	0.072721668	0.118038723	0	0.042625668	0.132098871	0.058631758	0.104571152	0.089774463	0.053121107	0.086782119	0.062173459	0	0.089519892	0.183699924	0.061576545
RPAP2	2.202978222	1.71559074	2.170768267	2.245891046	2.099273911	2.751126247	2.203451889	1.881739917	1.623339412	1.492298325	1.133356676	1.69373225	2.207960485	1.705071388	2.119347866	2.093837625	1.12571053	1.823164742	3.757115351	2.260782543	2.160341096	1.488365641	2.432828589	2.778058978	1.671576803	2.456993162	3.747262168	1.875300447	3.025694197	1.815978649	4.564178053	3.894388588	3.611647124	0.839847365	2.723958307	3.009750861	2.254728856	1.020909817	3.54523163	1.938101702	2.185753589	1.454040524	1.728382746	1.74794238	1.56089191	1.643825723	4.736311056	3.46443454	4.474882942
RPL5	1360.574636	1295.425287	2016.63815	934.1544996	1424.367233	919.5208744	794.1460064	404.8678294	648.8375415	802.046252	458.9722309	477.989113	1013.643075	649.3499767	582.1805575	538.9251998	494.5161783	596.1925596	1632.260363	835.6964356	496.1688757	461.7186061	930.9690067	2367.126312	621.0496942	762.3576807	1212.181539	430.433161	1029.531472	729.3477962	2944.981308	761.5366828	1216.956128	1029.669842	686.7657548	1903.96638	988.7263691	711.9467576	944.3713481	1170.924118	930.9651874	574.2908972	1126.237434	937.7554281	927.6163665	835.4350481	1089.803513	1931.08575	3027.487767
MTF2	5.511573686	3.287572694	7.408920649	5.846408511	4.704485037	9.096016978	5.942566758	4.344314459	6.343106616	5.93448717	4.146132832	8.499153978	5.558399259	3.252133439	5.1457945	5.544324363	3.59285627	3.820025032	6.771838915	7.583007102	5.897250221	4.89412015	6.716892157	8.481769326	2.583159461	7.922926716	4.946241054	5.750521586	6.249240305	7.370427059	3.713532726	7.300489356	4.386533617	1.181342548	3.635581803	8.823414911	6.170364934	3.563293783	7.060282932	5.652996788	8.762616318	4.094700375	4.832483196	4.354473792	3.524617781	5.459138436	6.234684008	5.437111801	5.298889601
CCDC18	0.857594624	0.492760387	0.887060258	4.005805789	0.600840873	2.606271927	1.729643975	1.010915373	1.852353572	1.323853247	1.438486623	2.068981738	1.39418949	0.532272685	1.041218869	1.379588147	0.70879679	1.077773755	1.788337451	2.568284846	1.18037084	1.067036519	1.768916266	2.110461014	0.515221491	1.351943797	1.214779269	1.018637004	1.123189582	1.862399579	1.340928765	1.782864575	1.084706332	0.190322308	0.461287688	3.001229428	0.583573752	0.963433352	3.534711329	1.249683507	1.185035961	0.669509243	1.146430176	0.607421645	0.725293507	0.753462393	1.385572005	1.621520124	2.122066906
DR1	6.540359411	8.68947471	9.062696372	5.57419003	9.145539342	8.732874216	7.864167763	6.006553613	3.502611107	9.738576927	2.430081574	7.147156233	7.134650482	5.903272351	8.066496333	7.859568054	8.254204564	4.693889174	6.70165703	6.452379336	8.078229759	6.676540932	6.07978199	8.772920061	6.354414132	9.768309873	7.15159929	8.199335248	9.020419804	10.29303922	6.323720001	5.060423244	6.668808893	3.789200339	3.67330713	4.143403302	9.261317564	5.695609175	5.964752962	7.04566162	8.594746991	5.561867336	9.019265264	7.149265743	7.258192671	9.680841374	7.618922243	5.53665637	8.592116511
FNBP1L	37.68488774	26.80859254	35.61268233	8.174231531	24.95527369	12.36134746	10.80417773	16.14767691	19.88192395	8.24142593	16.33604376	19.66057307	22.46720487	20.55307771	38.01337636	27.75361336	21.95924454	12.8766402	20.28641492	15.79755671	16.89241451	23.32290708	19.66730927	24.37964194	11.7905974	18.76395103	5.809958564	14.1886354	38.94597366	7.108504935	9.960676412	23.94486606	13.72178639	5.973858073	28.27152866	31.82410001	24.45719043	18.61352824	23.20231234	18.66692358	37.54634097	15.70697012	27.50337027	15.29014926	20.69139022	20.04897128	12.23971396	9.299550791	2.987654046
ABCD3	10.7504599	15.83370887	19.4554968	9.776576898	16.86772453	15.01469255	13.66180378	11.76309242	9.61401284	13.34145704	4.329938583	16.52534725	16.630705	12.47543205	18.28361369	13.39448269	16.95701002	9.076549351	17.33633764	11.89726793	15.78263361	8.893184283	12.70291653	33.08779897	15.87535981	29.92295595	20.04960759	26.05457938	30.96302573	13.3090239	14.74355944	18.45031963	17.7713192	8.878193345	14.50434856	11.76636706	23.79671931	8.306402116	12.64753297	9.981922847	22.5825345	10.31300613	16.5080228	9.81637202	14.71448682	19.68214799	18.50420029	23.43384488	29.41431477
SLC44A3	1.721723375	8.28340284	9.557404203	3.524253452	5.311971144	2.770383648	3.236062573	3.919620725	1.286120742	4.872412966	6.432883522	2.670648874	4.876623368	4.681959891	6.141662894	7.702934717	3.204771312	12.31906244	7.370608959	3.523579441	7.118545689	0.274789489	5.022313642	4.136195573	1.764436247	10.25064647	3.248318561	11.82887025	4.100123781	7.94970309	8.634942243	12.19361093	3.945971129	1.863697233	2.249885265	8.856126016	4.2579461	1.724197447	13.00633215	5.239669142	3.129078091	7.150108236	10.08073324	4.486049943	3.906868819	14.48243648	4.571433923	9.56955718	5.477087849
TMEM56	5.295500525	4.167423747	4.334133751	40.12115069	14.49813554	2.035837569	5.4127481	3.538752477	3.974555289	2.58630102	2.615461485	0.677054277	3.430823467	4.780113253	3.626781114	0.997718351	5.758188031	2.05465831	9.836440164	10.48597031	10.54220176	5.231641613	5.060734516	7.300492854	2.744472659	5.216185422	13.15302063	9.909562799	7.222894267	1.371460327	15.03580667	3.475422213	4.506300262	2.640681452	2.05533924	6.276150891	13.68768545	1.497311288	3.771619827	1.650351093	3.474225322	3.018134163	7.500705862	6.246955891	9.045708499	5.073737792	4.762211021	4.433270769	2.777446314
RWDD3	9.904583202	6.468244629	12.72880558	12.40846738	15.73525132	11.22358116	8.972990467	6.561863548	6.75417074	7.490672238	6.237782537	5.680893529	9.7311936	10.18822186	10.75756106	13.4762728	7.975347613	7.893092823	21.39786657	12.99677052	16.22497892	6.156678838	13.17558062	19.09804473	4.903234064	10.81142444	10.07331336	9.489384946	14.88568974	8.803448621	20.90063182	24.9479072	23.85104261	4.929289922	8.469333366	12.67448718	11.58952215	5.472950767	12.21992324	11.3210287	8.846439157	7.346125744	10.66117266	16.0712867	9.050522861	8.767806757	15.6144437	17.39219778	16.3979636
PTBP2	1.854348355	0.976512914	1.861267614	2.045684948	1.228883638	1.833396748	1.761725124	1.470920064	2.085508094	0.920502892	2.206648143	2.880086997	2.704950337	1.226353631	1.871697377	3.539471891	0.906765799	3.366353861	2.358299777	2.169757812	2.168631076	0.488349375	2.512574558	1.911691955	0.4527202	2.348656389	1.886184537	1.456977864	1.732879719	1.686680284	2.179859619	4.253847191	1.872233999	0.397964599	1.993842563	4.889926892	1.403019897	1.441332936	1.737626876	2.905584233	2.609672829	1.69970856	1.180872557	1.984419377	0.688543985	1.196572481	1.972210732	2.65447388	1.997770965
SNX7	2.407195792	2.987707804	9.564470794	23.72054899	15.77105757	4.371555598	3.974331338	6.693101468	5.9035803	9.429371966	4.639945455	8.943313725	16.93918371	4.42766937	12.41911811	2.039575411	8.146388146	9.68803553	1.566016065	11.73857382	3.078152301	10.32918401	12.05421821	21.40289256	16.27028181	5.126600321	21.38081528	8.432224848	5.252873453	7.907117131	13.4264533	37.8057027	13.65741511	3.634984673	2.145883863	12.59468925	0.796123789	5.744921906	8.299667591	6.862146757	0.6835107	1.734871508	1.31036544	2.441580414	7.445693346	14.39045309	15.64588932	45.55782193	25.7035686
PLPPR4	1.039634335	0.404668125	0.739098849	1.369533677	1.743885918	0.502389985	2.658226743	0.22377616	0.252351813	0.973315785	2.373751405	4.296378639	0.723187316	0.952982228	2.005070137	0.080064953	2.711251988	0.790770231	0.696201442	0.48608924	0.09701695	0.743787866	1.294162383	0.437392776	0.693329641	0.355609487	0.908474299	0.059295149	1.520386575	12.62568469	0.153878538	0.732714378	0.276152362	0.576689751	0.15586324	0.888686957	0.392786834	0.769242313	0.33786309	0.829386049	0.473865882	1.174264386	0.448127998	0.431517195	1.10442096	0.32603219	0.997706416	0.650952457	0.063348513
PALMD	3.688022497	3.291432542	6.168030607	6.064218099	9.173001409	4.974150814	9.230027868	5.596702517	1.143221431	4.397611579	4.350201689	4.272612725	3.101048323	3.919867139	8.665287314	5.936575234	3.540235846	7.173292665	3.136389598	9.172111597	6.905902716	2.3707876	5.077479392	8.073925086	1.346260537	5.075295267	4.786052803	8.114970947	6.413615008	9.640334114	3.846714468	10.2204236	7.684972814	3.158607768	3.419910037	11.19066583	1.702462135	5.695294454	4.205731462	9.439888519	1.524096262	3.14244228	6.721186707	16.68617614	4.251754512	7.740483143	47.12853001	8.25991253	9.064110665
AGL	4.860597846	6.136076899	7.230558134	2.900903302	4.218611025	5.632044696	4.937048509	2.640715363	1.950120008	5.181253916	2.091368317	3.65334984	2.960075514	2.984803905	5.433912869	6.287139988	7.387888472	3.60324897	2.564108185	3.41341567	6.197170805	6.084117439	5.517589596	5.149556641	4.044395798	2.95203386	5.655678928	5.617440515	7.476636799	5.506099234	6.02818757	7.477092149	9.921846874	2.168098053	10.15400811	6.717174546	1.301953846	2.087257679	3.417020919	6.09395103	5.17334094	3.683115657	4.165478629	9.717254352	4.724662995	4.77783513	6.643805478	10.88361508	6.860536329
SLC35A3	5.75085821	8.614203454	4.803728586	1.304794037	5.731960546	4.743145624	3.711987521	3.154839014	1.798517506	2.72735802	0.891951785	1.51314652	3.906348891	2.713937469	5.41592276	3.142099184	9.937996448	3.701748618	2.277502517	4.504032693	9.987331481	4.217264531	4.633670161	4.536233358	4.268232466	2.801076603	5.979881539	5.633686744	5.225063676	1.542269726	7.877448085	4.420644818	9.257927091	2.9365907	12.06120541	4.235700495	7.582956615	2.146401928	2.190470753	4.667917487	5.626992653	3.717385438	3.646263603	15.19621379	5.634673831	4.751284639	2.964956533	8.667009614	5.730874098
MFSD14A	37.44944734	33.82875418	36.46222467	11.93036976	33.1137855	28.85294317	28.55269046	23.0050481	17.56051674	26.90878447	6.028729777	26.15343978	27.33998902	22.77554088	31.77439044	24.21814834	26.64672378	17.13479783	9.941925863	15.58399916	19.14094244	34.83637594	18.27763153	35.87817304	20.28279897	17.69268428	19.74331515	32.99534111	39.49773683	31.03971025	18.29500443	13.75527893	16.72054883	12.16500882	37.27813596	15.54521113	31.19154838	24.31027541	14.84612341	21.77588533	32.31884879	21.27502608	33.08283033	70.70117489	27.53525718	28.14163994	17.58115074	18.40432977	21.15665119
TRMT13	5.403483396	4.162316958	3.546945475	5.212505007	5.044971416	7.94799354	5.353283807	3.148242338	6.240856072	4.000432785	3.840796794	6.030666869	6.598943633	3.108720411	6.295539882	6.672759439	3.960656528	6.799403755	5.61089864	7.573823589	5.370919988	5.209459851	6.418957076	6.266872456	2.999849657	2.787334363	5.372515937	4.778552609	6.676649653	5.495193304	7.007599448	9.492993627	7.533859917	2.0346812	9.738912558	12.12640704	4.794363803	3.383594089	6.384545642	8.839862177	7.4942775	3.098228791	4.14485994	12.81536602	3.145597567	2.164613984	5.86326557	7.544549979	5.245908339
RTCA	16.45056429	16.05578418	13.24850162	14.01533142	19.2214556	12.75175255	12.269347	11.10657712	12.92902344	12.60250954	6.049805214	10.19350448	13.0000762	12.69523723	20.23138303	9.252321395	14.63820303	9.540615009	6.921699259	13.10366313	12.91440084	11.1243004	10.08781806	16.29196273	10.5343433	7.865968779	17.54129794	14.99767209	16.99219601	12.2215151	18.41806668	23.74703841	31.50904055	4.305243318	20.66620695	14.06770798	13.7500713	10.40754681	13.60847047	14.60491058	10.39069378	7.838927492	11.72315376	32.56458283	11.80963562	19.11011335	11.83977485	20.62535092	16.48008067
CDC14A	0.625803138	5.919852498	9.576174721	2.75706476	3.990822629	8.018924912	2.799679527	4.815039338	1.681081854	2.818960432	2.861989509	3.080810414	2.862846891	12.18072756	19.27097402	0.406551932	1.483622326	8.253122767	2.136708323	12.54826329	3.435788169	1.33618634	1.34358637	1.943379586	0.9548639	3.651983996	5.101278001	6.354930071	4.092988388	2.732950645	8.190334773	17.00603511	4.512866352	1.960902363	0.503147809	1.108759654	8.810204181	1.650637738	1.938658426	3.788564439	3.759148107	1.742612146	1.165750237	20.17125639	1.357583348	2.482017941	2.429932483	11.22722877	1.388842297
GPR88	0.028999151	0.014943314	0.383716244	0.206627745	0.116244938	0.094186679	0.11449733	0.093399802	0.8334871	0.117144149	3.679870989	0.033032021	0.08234758	0.049605748	0.088248573	0.011312152	0.086283446	0.652011161	0.061561356	0.2573101	0.263794655	0.012207156	0.085558245	0.058916221	0.889552774	0.852390964	0.402843681	1.012976894	0.134920388	0.099761283	0.157548266	0.125665601	0.129284445	0.520248665	0.006753253	0.023916205	0.030756678	0.07125132	0.098138248	0.065337629	0	0.092896336	0.029598355	0.131246058	0.041570642	33.25833034	1.303986387	0.116002433	0.017154805
VCAM1	1.00485413	1.151665547	3.536316818	15.90084398	2.729331834	42.16145946	32.02093782	8.326185819	0.891497054	30.62199764	2.88863451	2.276039179	3.701144876	5.876424633	17.4555988	1.480059157	10.55601617	2.829846028	1.140143743	34.13992335	5.796598461	1.619038636	3.979135847	2.961076999	0.967062632	5.051457959	34.02101995	6.400505754	2.276159645	28.87855292	6.662388159	8.171524502	11.83118035	1.544044247	1.448429047	3.572086895	0.679877845	2.866241431	2.370895102	8.353469395	1.089050871	11.12976522	8.753112579	2.467877462	3.68396272	12.90242867	53.75839339	28.87928713	8.793521019
SLC30A7	5.951496521	9.552848308	5.862778734	4.214282445	7.790554165	7.26773516	6.738122402	5.619143337	5.661472331	9.261609827	2.556193213	4.724711348	7.487198584	3.904666856	8.223654255	3.978071504	10.58322144	5.304578327	2.417965671	4.999699317	7.643866046	6.370167253	5.253893586	7.676804291	5.353642795	4.240502344	6.942008089	10.83888601	4.377448196	8.136617664	10.92122419	7.918793835	12.40131675	3.032406145	5.186628094	7.716890302	9.213450497	5.911228155	4.996135366	7.936578479	5.496156508	6.260153756	5.825455526	16.79624629	7.712391974	10.71376135	5.588414488	13.99552647	10.37981307
S1PR1	4.639183386	3.263850442	2.75108768	6.972209582	7.030990715	35.17621441	20.18481653	10.28769996	1.69889068	17.6356542	4.899820059	9.740251598	7.574750058	8.349884518	19.04385312	3.776361459	6.649547276	7.746640135	2.16978963	8.291191937	4.605961979	5.80953076	5.076852772	4.013246737	4.921483079	4.768154844	4.071492362	4.705217628	2.693905244	20.81774729	2.57194127	5.691414822	3.67207	10.26501996	3.640671854	2.94377294	2.213032503	7.837579487	4.64184048	5.70352586	3.234730335	7.260967604	8.410645221	3.623007636	7.328518342	5.742805249	11.54504545	7.795914405	2.184632296
RNPC3	4.222188755	2.721296875	4.007055387	8.707201195	7.785112828	7.519620887	5.456340072	3.626857909	8.630593872	2.84078745	3.942862483	5.408276543	5.146608468	3.797619425	6.071472103	4.507797671	2.757401918	7.638935875	3.73388017	7.285648724	8.196047031	4.999067711	4.939261591	4.201212203	1.599475125	2.977039497	5.118087948	3.714889732	4.902143719	4.424383329	4.030145519	19.22796631	6.287696922	1.37386173	4.951490299	7.865971928	3.130530369	3.680974355	5.491690274	6.059603787	8.181873325	3.1350959	2.985284445	15.71710707	2.25912671	2.73672376	9.884077342	6.345422709	3.326841613
AMY2B	0.961934835	5.452553981	0	0.527236719	0	4.165705701	2.954005179	1.770387238	3.567447122	1.766274852	9.270797958	1.095709718	2.101202238	0.940273767	1.463652777	0	0.636026677	5.088929849	1.021030094	5.690179144	5.122167091	0.809850506	3.493002211	1.95431807	0.967458274	1.518108878	1.595556194	1.460938949	0.426234546	3.529808264	0.908879162	5.265436974	2.52265418	0.371123441	1.344078554	0.396663861	1.020233992	0.78782911	1.627678662	3.973426386	0.552210514	1.896293616	1.570897766	5.040988572	0.459648492	1.018667265	14.18187269	1.358093876	0.758725847
AMY2A	0	0	0	0	0	0	0	0	0	0	0.02344775	0	0	0	0	0	0	0	0	0	0.032387528	0	0	0	0	0	0	0	0	0	0	0	0	0	0	0	0	0	0	0	0	0	0.01489921	0	0	0	0	0	0
AMY1A	0	0	0	0	0	0	0	0	0	0	0	0	0	0	0	0	0	0	0	0	0	0	0	0	0	0	0	0	0	0	0	0	0	0	0	0	0	0	0	0	0	0	0	0	0	0	0	0	0
AMY1C	0	0	0	0	0	0	0	0	0	0	0	0	0	0	0	0	0	0	0	0	0	0	0	0	0	0	0	0	0	0	0	0	0	0	0	0	0	0	0	0	0	0	0	0	0	0	0	0	0
PRMT6	11.26603098	16.69143849	11.03553956	6.800801826	18.33218917	8.931417898	9.640442716	9.425355047	6.378246058	6.965337361	8.858043714	9.131526077	19.32821876	10.22963344	5.671646034	21.06639172	12.44883728	5.88916596	7.775011754	6.638163343	5.0424247	5.070697899	5.315959168	25.47036361	22.0311787	13.10412657	7.449353614	11.5848715	19.22750186	9.511140419	13.57225923	18.68206868	16.64595848	2.224310921	6.868724924	7.580072043	24.17088576	8.536907897	16.92470361	8.989284595	13.78220483	13.73312735	17.73291257	18.15164077	7.805498043	16.62745067	7.890752147	6.022832907	3.92129813
NTNG1	0.134214084	0.152630633	0.129281411	0.005073295	1.601030674	0.166349354	0.162426783	0.385426256	0.070800437	0.071382543	2.732724253	0.363746687	0.677324991	1.386561832	0.164312003	0.222057342	0.485019322	0.234127461	0.1768461	0.015969715	0.100628968	0.007792724	0.031510448	1.819410344	9.497805788	0.164338713	0.049897628	0.056231089	0.178411293	0.161335212	0.378248049	0.023222036	0.390812128	0.130345394	0.023711036	0.236645779	2.088592893	0.75997769	0.986719379	0.043447715	0.013284008	0.143694645	1.109124949	2.330517978	0.024326127	0.09556996	4.002943294	0.102367203	0.321234361
NBPF6	0	0.024192015	0	0	0	0	0	0	0	0	0.030164117	0	0	0	0.023811215	0	0	0	0	0.023142456	0.020832301	0	0.021309518	0	0	0.018522845	0	0	0	0	0	0	0	0	0	0	0	0	0	0.017629388	0	0	0	0	0	0	0	0	0
FAM102B	1.980668925	9.029848417	4.044471492	2.970336238	3.627973043	5.325125491	9.956367072	7.239991338	3.621759738	7.460578766	4.529220563	3.337174069	4.06207829	6.231718135	3.327659865	8.177005573	7.980428299	3.820230001	1.262869265	4.346167564	4.492147968	7.608060734	4.663728056	2.487075662	1.971291507	29.98326715	4.460284993	4.632329457	1.499296393	11.32476829	7.70013332	4.329183622	3.852411893	2.759468703	1.242821822	3.522232162	2.071533098	3.013419218	4.12532964	3.016401004	1.287051779	7.171912835	5.677312888	13.85916747	5.50774217	3.881801352	10.29475402	5.081383067	4.9145847
PRPF38B	18.18668811	10.39757549	15.2597854	15.77872797	16.48010403	21.80238446	17.43404876	11.3700344	21.42732117	14.39995875	10.33246813	19.56774634	18.03993347	10.42042708	12.35347732	16.79702109	12.31430008	12.62106698	7.561730713	13.72451223	12.93879732	14.55455621	11.72127041	15.08238698	10.77720658	27.75928841	12.07823601	12.96925507	11.05800718	15.70744202	14.7101734	20.79628533	12.40276994	4.316734008	22.51589531	19.03073959	15.50890494	10.85561031	14.76299918	15.53003685	18.08322819	17.06720601	12.80581481	22.55372178	10.14274257	8.55458253	10.77237916	10.83171286	11.39992125
FNDC7	0.009082586	0.007488436	0.007121814	0.001991267	0.010194274	0.00943982	0.006375248	0.006686397	0.013473531	0.01334173	1.821892008	0.055177004	0.022220291	0.00710245	0.007370563	0.026926695	0.00960858	0.150155194	0.015424902	0.01253622	0.093502744	0.001529321	0.004947138	0.003690533	0.003653895	0.038701746	0.003013047	0.013794182	0.008049011	0.038327706	0.003432654	0.009943248	0	0.107927714	0.006768419	0.005992479	0.007706437	0.00743868	0.021515953	0.017735348	0.029198233	0.01253336	0.013349171	0.0121156	0.006944	0.005770952	0.041064263	0.011968244	0.00573111
STXBP3	16.95565919	18.85222507	18.83556327	21.63869529	24.76978386	21.86714874	19.78882483	16.60185709	12.72923183	17.23689775	7.323064436	15.65394698	15.1661074	15.6208761	16.77129693	14.67896271	19.7903725	13.73823362	8.726614476	19.81794544	20.88131518	25.63055881	14.54390837	23.53369526	14.71795809	48.60104692	24.94840405	18.89760016	11.98885327	21.8244509	20.41731128	18.43950178	14.67610767	8.895405351	37.43088763	14.76285974	22.51374001	11.35142107	14.2091817	13.89665302	17.66704037	26.07446558	15.50257453	46.47477098	22.95660597	22.96876975	21.92065713	26.28942105	30.22773651
GPSM2	1.713826991	1.578649765	2.414074493	2.149377306	1.508208993	1.227000311	1.806657093	1.77351689	1.664647432	2.044124492	1.20198985	2.968373532	2.806555596	1.440006336	1.284220507	1.94276363	1.84988258	1.405942661	2.352187442	2.580889572	0.761419109	4.171804806	2.798201854	6.746982729	1.496370949	3.621170553	2.103401369	2.084842881	1.759876848	1.746907625	1.429492456	6.013553044	2.131446147	0.169541142	0.385954409	2.260795865	0.739062976	4.022374823	2.659169562	1.788472093	2.477027091	1.561381002	2.421169535	4.916811058	1.613863481	2.193840092	1.030427577	2.631372998	5.628292791
TMEM167B	14.40908424	21.1486827	14.93920878	10.59536571	18.77638229	12.78894676	13.8819919	15.011077	4.260131288	13.80486937	6.038233264	8.152830304	11.60235783	14.89858887	11.87103226	13.74740984	21.31579624	11.7214053	13.35290799	7.066244787	14.76724664	18.71599848	9.543885791	19.30469998	14.11793533	22.75190073	14.68793766	18.25908635	9.013670826	12.44093191	10.88866909	6.44382487	11.09058007	8.502243527	23.04908372	4.746030734	26.9846475	11.89853626	8.894571669	14.25017202	15.46784515	22.1759108	18.27348483	41.04577586	17.79209608	17.54221752	18.78072708	10.03516778	14.2856208
KIAA1324	72.00901342	50.10102459	41.89944673	13.60696285	40.16399397	36.80429816	40.42863316	112.446521	28.65484229	9.957415262	12.93602382	10.18675734	52.92414757	62.47280476	12.48078585	107.0742521	71.88046302	43.11375629	61.72856677	0.877594683	29.54287521	123.0378395	63.25460646	13.51880933	13.09226976	29.34568752	20.06609975	77.52065638	23.90027806	0.773748213	26.89666025	53.60956817	17.68161947	22.64832876	199.754384	66.13575017	202.1590143	44.84764611	41.98968179	49.65648144	95.63961385	41.85913333	49.40586648	80.45302107	57.68373536	103.3592407	1.606971028	90.69855154	0.208790255
SARS	72.28285745	51.97717162	74.92692813	30.69414058	93.47377825	47.66508489	61.99559798	39.75019445	37.24878145	55.87124635	19.65009995	55.39601778	49.2970947	28.68136231	36.79079252	55.77353661	71.65340855	42.17487964	51.14897603	31.16858244	39.04847711	65.58790257	46.67885453	132.5948035	40.55294823	57.85157269	67.16855591	55.31257299	43.76436725	49.54013342	57.97406275	37.2431619	56.06389371	33.71840336	106.3373281	47.29161754	42.67803019	53.40706792	43.38725606	70.12011086	75.19372083	67.54050907	65.11700919	109.2821214	57.90592221	56.20132411	37.56760204	45.13288324	86.74339271
CELSR2	2.324183473	2.469307172	3.154380848	0.731116739	1.337671397	1.885890072	1.931471996	2.807778093	3.886061819	2.516943215	4.573649414	6.016625325	2.317172868	0.460372333	0.710442915	1.481399409	0.881676705	1.481114867	1.971368624	1.010135823	0.760221959	3.797877338	1.60897434	3.817822512	2.825744154	6.188612961	0.324692154	4.286643975	2.40424739	1.216649995	0.901948452	2.512948516	0.817577798	0.547039418	0.772703958	0.609265403	1.449236623	0.65016185	1.9785871	1.59732753	3.655058834	1.013020964	2.002849312	7.05614439	1.737833052	0.965471053	0.461579222	0.554650784	1.790815051
SYPL2	0.18233504	0.078803123	0.063415038	0.251456602	0.042439446	0.351504154	1.811394796	0.129900944	0.447171583	1.343511713	6.749476711	1.147889727	0.107921987	0.086239925	0.065629981	0.082598256	0.245007101	1.131858815	0.106132955	0.185561322	0.762110839	0.044566667	0.224259552	0.101572692	0.141973169	0.19029158	0.121950872	1.639196158	0.026062222	0.879511495	0.027786826	0.021463767	0.055529404	0.680773171	0.131494451	0.043657406	0.430439057	0.289032092	0.29359826	0.123686786	0.06753011	0.631924039	0.192105903	0.151314163	0.286674328	0.043600672	0.820906055	0.127329537	0.013917747
ATXN7L2	2.568476354	0.866575658	2.184221264	1.747765774	2.563844973	2.467336488	1.761743819	1.162757314	4.945929077	1.950582066	8.576105317	4.672001173	2.517175513	1.064438998	1.337663295	3.627723707	1.063313891	3.257237109	3.862618676	2.255911943	1.121381266	1.036711136	1.622581732	2.609126714	1.058244054	3.143475887	0.945043721	2.379603276	1.575824027	2.849416479	0.555692107	2.997142014	1.764074439	1.077804709	1.108539744	4.236552042	0.667634034	1.813832477	2.830011271	3.181643491	2.664060951	2.201050303	1.609508706	2.841291759	1.70374923	0.783386959	0.727086885	0.929811906	0.924151496
CYB561D1	2.781549339	3.970164416	3.034321761	1.881788798	2.962452218	5.140814946	3.921187836	3.839464434	2.336138939	3.624326779	6.950538702	2.74415775	2.349000127	2.582399278	3.081275451	4.272070601	4.624800656	3.805800226	3.71833276	2.765253471	3.759647166	4.810935835	2.815654073	3.257092329	1.662125461	10.19387063	2.67365331	5.121518274	1.366588413	3.427199384	2.617136161	4.57618584	6.671924006	1.427870168	4.01665767	1.655712564	4.122773447	2.692735467	2.033302267	2.862575834	4.315989744	3.320988486	3.297544126	6.409498884	3.130959494	2.594344618	2.608076853	3.729914377	1.812989101
GPR61	0.038200031	0.011810726	0.022464983	0.016749957	0.021437815	0.069479381	0.023461691	0.014061004	0.028333851	0.028056684	4.918601552	0.1914548	0.040052272	0.014935934	0.019374695	0.038743335	0.022731909	0.515329154	0.060820204	0.067789942	0.145777002	0.057888918	0.031210408	0.031043688	0.007683875	0.024114651	0.015840547	0.078322024	0.023697075	0.021026183	0.014437241	0.055759801	0.028050062	0.50698475	0.028466983	0.018902618	0.081030376	0.025028803	0.035550804	0.022951472	0.26753621	0.003765249	0.031191481	0.123751368	0.010952043	0.008090594	0.02252743	0.003595478	0.033143291
G0I3	3.208610543	2.557987869	3.220326859	3.811290872	3.065005418	2.921815088	3.015840353	2.208153545	2.507089967	3.128435767	1.76140638	3.305496481	2.428924044	2.187607241	2.166490861	2.097631956	3.029286159	1.417451955	3.303053978	3.423430958	2.101287364	2.985427162	3.078444272	5.509366397	1.995476916	4.929329382	3.356627523	2.701979377	2.176201317	3.216763008	3.80019441	4.363244102	3.738246879	1.103476114	4.158183405	4.355047418	2.716395289	2.627866979	2.42912076	3.133761526	2.573292485	1.951311297	3.136014671	5.957305469	2.662999334	3.188318074	3.236841182	5.435829908	7.020148142
AMPD2	8.22903983	11.06598366	8.90650717	12.92026782	10.75569664	6.759784269	7.432876851	6.78525655	19.92770478	8.377651671	9.791137484	8.247565466	11.89717524	4.7464881	9.470613843	15.25719089	8.386540797	11.71290371	10.8501801	7.097097756	5.571442479	3.489517825	7.392073242	8.894461142	9.221148078	15.12443651	3.081762967	11.22859945	6.751332476	8.107252795	3.041785825	12.52004848	7.106276912	2.174720703	7.168160542	13.95591236	9.551098053	5.827004585	8.62673107	11.47810606	9.252580094	6.799067597	8.972971971	20.0438395	6.004037713	4.268311927	3.654532405	5.924218968	2.568680516
GSTM4	1.319710533	1.989045569	3.98146883	3.54977042	0.947944772	1.020784323	2.774307975	1.091580064	1.594891072	2.468033879	3.972517362	0.981885586	1.536334217	0.507049268	1.033034903	2.758495279	1.235743524	4.136540273	0.809702482	3.361778843	1.279532209	1.046837785	1.724348897	0.771037073	0.368264968	4.424326723	0.768679526	2.421392992	1.308116845	2.760737148	3.852483466	27.20766761	3.408899807	0.535644563	2.121117151	2.617175756	0.970885382	1.058982185	1.190753789	1.85910582	0.810146066	0.797018459	0.629109477	1.471854833	1.060732209	0.714928398	3.580161571	4.552130637	1.098081754
GSTM2	0.080689789	0.0293503	0.218654613	0.504697769	0.27778659	0.587866381	0.770440213	0.257699925	0.316850251	0.421820472	1.390639965	0.295557588	0.427158524	0.139187291	0.519989488	0.218479955	0.542932002	1.855017301	0.337549409	1.118398553	0.488634905	0.143857121	0.336091461	0.062680523	0.033415987	1.670443494	0.413328559	0.162195422	0.046269556	0.627014555	0.309441989	1.195133051	0.278823737	0.256371903	0.291810782	0.246613693	0.07551184	0.116621141	0.160628525	0.65234536	0.09264193	0.41637975	0.096890666	0.149241969	0.145154271	0.291530737	2.299922749	0.281451189	0.718803386
GSTM1	1.493703006	0	1.517286344	0	0	0	17.15661546	3.623783053	0.730216201	8.776611332	9.160961831	2.082962931	0	1.645894228	0.027548802	20.46768	3.088585949	0	6.774267127	9.049973391	3.350219054	0	0.320507454	0	0.682854483	0	0	13.24015328	0	0	2.412070033	3.642138158	0	1.152569131	1.011927263	0	1.209776077	1.490262384	2.412592016	3.691789834	0.717163893	3.694116492	0	1.035068108	2.465672285	5.06175279	32.3519793	3.706486706	0
GSTM5	0.197791955	0.088855552	0.342992192	0.800564815	0.585497797	1.313373143	1.713177256	0.359358037	0.183383612	0.528938262	5.024682142	0.288844353	0.314618718	0.684119184	0.375550224	0.237402448	0.714255014	1.187238856	0.064597863	1.090007649	0.823667526	0.115283455	0.391341727	0.025759274	0.010201419	0.180087596	0.260778727	0.223371843	0.017977819	1.577208777	0.450435243	0.805064691	0.324523318	0.446119899	0.188969514	0.087835543	0.139852908	0.357214301	0.102978907	0.769400057	0.145570388	1.434682652	0.149079796	0.115974532	0.508912944	0.14500884	11.16577069	0.53940546	0.172009208
CSF1	1.966528176	2.887862777	3.592133571	5.508561127	4.74846653	13.06706692	12.12916983	4.280913267	1.974613563	11.49486594	5.273801449	3.765814583	5.18526417	5.884502364	15.82049128	2.525716402	7.446937632	11.34931228	1.336557222	10.58284334	12.5581936	7.145975058	2.243881866	1.606806816	1.266430197	5.01105282	3.758241318	3.715624399	2.097490189	19.09213969	2.88991376	4.938991614	2.437939356	0.968623291	1.589285485	1.089771765	2.056858134	3.068407686	2.314809934	4.188498719	1.963321162	9.622750519	4.322142069	3.588234391	3.465305144	3.383048093	11.42135198	3.756755918	4.012624583
AHCYL1	27.60528804	44.48377035	28.32392043	14.93306075	33.98706903	25.23647912	27.85183824	21.26339122	22.05868019	25.70057831	13.22197601	21.72438335	26.08200981	27.02508362	29.8289855	29.5201968	30.78501485	22.74759916	28.67153486	23.99920926	22.94474208	42.9500383	23.09851667	40.43842637	25.90293446	37.48653613	17.62321974	32.48183872	17.39820315	24.73477752	26.30290562	26.94313685	34.38775362	7.688760894	32.72051524	18.73633538	41.96636674	28.07454692	23.7137771	24.72080136	18.68091318	29.10293002	30.00793943	56.84442642	39.09672001	20.20685174	27.09774131	23.23758095	17.35654538
STRIP1	9.711200153	6.522489189	9.301291251	6.663988147	9.282388034	9.750872694	9.131423761	7.677849435	11.92788769	8.209418266	9.402243876	15.24023969	9.947369924	4.818433971	12.3224888	9.09332452	8.315681561	7.007825897	11.50950089	9.220615329	7.130045053	9.161552821	7.318911612	8.832689157	5.703877492	14.81832381	4.543108829	9.62789561	5.642878122	9.070057056	5.175796331	18.21944245	11.94257928	2.287070408	11.17168523	11.6307808	8.629124244	4.472054198	9.527943903	9.189360818	6.402379726	8.729861092	9.847264991	15.99668444	6.767353769	6.080259479	6.963393733	6.608762959	6.120554798
UBL4B	0	0.014220005	0.054095262	0.075625474	0.022123654	0.023900723	0.024212279	0	0.012792635	0.060803977	3.599269379	0.052388591	0	0.026974088	0.195946404	0.021529207	0.045615012	0.574830082	0.029290784	0.027206154	0.048980695	0.06969772	0.025051361	0.014016117	0	0	0.022886246	0.010477666	0	0.063288323	0	0.151052137	0.057894881	0.436510504	0.077116463	0.022758576	0	0.011300417	0.070041008	0.093262586	0.04752459	0.040799919	0.05633138	0.065733308	0.026372317	0.0146115	0.176298305	0.012986765	0.043531871
SLC6A17	0.515888352	0.03692197	0.435417664	0.094252844	0.024892246	0.328906172	0.071248946	0.149452611	0.305585651	0.099988361	5.06863187	3.139479426	0.077212193	3.821723987	0.37794423	0.180743893	0.896974272	0.584378891	0.26111516	0.023546752	0.076306461	0.261399366	0.134427115	0.01213086	0.624542375	0.350543717	0.437754582	0.496945719	0.116411973	0.124888457	0.006769923	0.030504754	0.31818357	0.462571021	0.832072778	0.183185839	0.144387954	0.033253492	0.167715455	0.46457792	0.756833014	0.049436897	0.432939509	0.052340417	0.127820403	0.184633937	0.084508646	0.065191781	0.064050145
KCNC4	9.738704488	0.506038936	0.444778336	0.406114794	0.630978063	3.053145172	3.261433431	0.902593056	2.901290093	0.442653675	2.130916956	0.954819992	1.39391803	1.767345148	0.547221567	0.476191376	2.094825089	0.422384329	1.384160659	0.336121372	0.768744616	5.253582131	4.78732288	0.32411911	1.048277947	0.366938501	0.104377607	0.329339451	0.353973673	0.663465229	0.114447322	0.191901687	0.260942868	0.222035782	6.565730563	4.023165888	2.182724328	0.898647878	0.303440113	2.617296206	1.322184714	1.042495632	1.27032373	0.204927401	0.446660908	0.128897708	0.224749593	0.144040268	0.085286756
RBM15	3.182961484	2.219467253	2.866519003	2.282666791	2.605140828	3.731969064	3.321530859	2.925781586	6.359480132	3.064016034	2.416816754	4.986556401	4.22664599	2.375462893	3.425158709	4.388400067	2.838508104	2.93698904	4.170651664	2.867652206	3.432282344	3.241637485	2.755402502	3.955576577	1.893039825	4.33314893	1.865614202	2.790705538	2.298638836	3.340027848	1.661635598	3.888577301	2.799292457	0.516366304	2.829543009	3.314325749	2.776601893	2.051552765	3.088797972	3.293121866	2.459041005	2.897744751	2.721532569	6.502387159	2.152600048	1.422319087	1.839000719	1.854697254	1.440043862
PROK1	0.099456611	0.017083389	0.016247013	0.018170731	0.026578542	0.014356723	0.043631608	0.030507388	0	0.012174609	8.264647412	0.037762632	0.028966405	2.349411411	0	0.077593185	2.389288412	0.920772871	0.087972169	0.065368938	0.294218	0.027910756	0.285909919	0	0	0.248521106	0.041242038	0.213987175	0.014689783	0.182477416	0.015661844	0.181468465	0	0.575569334	0.216171373	0.027341314	0.017580715	1.398318168	0.028048228	0.099593093	0.01903143	1.976959213	0.040604665	0.031587828	0	0	0	0.078009104	0
CD53	5.585990992	5.891136571	7.338408973	48.38743809	10.60609235	127.7636891	82.17705146	20.09410297	6.434607317	114.5703873	10.25684078	8.612310833	8.600959996	9.978555309	20.55198058	7.568139666	23.73610115	9.583605493	3.869847585	23.03002525	33.30379725	7.969600565	8.829919764	15.83276219	8.64317816	7.798516341	28.47669112	9.699924761	13.02776361	95.53660636	21.19769848	6.343394359	5.709410617	5.093937676	3.941976582	10.08359767	24.18149913	9.992379074	7.612266917	10.21918023	3.109533847	32.25264692	22.13583648	12.29487065	10.41546298	41.7665795	24.07289963	31.63179392	38.28759337
CEPT1	14.62953587	12.4263062	14.07956173	11.24760262	15.23136862	28.33930928	21.11667697	11.58272944	7.496494896	21.0105895	5.04311105	11.71976736	14.82329892	8.947964635	16.31720228	13.14733898	17.85155391	12.5322421	21.71149076	15.76568621	16.87753991	16.90244121	12.34503532	26.64810252	14.99886922	18.40181153	21.63856173	18.86499639	8.908539043	17.87984286	26.46584609	21.36133498	19.21506743	7.888031881	20.57788865	16.59658888	13.5202357	8.209797991	12.74526976	13.57953665	9.706591834	14.54101651	16.55530893	43.43048141	16.69234348	14.61107681	19.15644411	29.80015773	31.42468404
CHI3L2	0.14726954	0.10118434	0.721728845	3.026942659	0.049194941	2.572290288	5.168570887	0.293628127	0.056892313	4.515876272	9.375485008	0.0372778	0.06433764	0.131957183	0.423264408	0.057447728	0.38949564	0.860257315	0.07815843	1.911691494	0.860430139	0.020664309	0.579332969	0.436334274	0.061714651	0.261470514	6.615786733	0.270262694	0.532918446	1.463593622	0.150742436	0.246315579	3.849239469	0.729163865	0.022863853	0.070849486	0.42953619	0.100512033	0.228426974	0.322594202	0.112722519	0.27822071	1.192479494	0.105240176	0.668523569	0.46786535	1.121789327	1.547851747	2.681332546
CHIA	0.017104494	0	0.008382458	0.009374977	0.01371289	0.014814369	0.00750374	0.023609898	0.00792925	0	7.456590359	0.006494397	0.037362199	0	0	0.033361085	0	0.706937582	0.072621148	0.025294758	0.13661852	0	0	0.0086876	0.008601354	0	0.02127835	0.038966186	0.007579023	0.007845592	0.008080546	0	0.026913709	0.475133288	0	0.007053216	0.027211697	0.00700433	0.007235578	0.012845975	0	0	0.027932673	0.040743432	0.008173168	0	0.016811517	0.016099156	0.006745583
PIFO	3.105643213	31.32498356	2.977812654	0.902908105	13.21776866	4.397283819	0.592367584	2.857881275	1.990548437	1.447935463	7.565200015	1.158672689	1.109005684	9.91225188	1.89018347	1.685518929	5.829973561	1.392961612	1.160918238	2.835517716	4.673531462	3.535438765	0.625154149	0.53494352	2.390138038	3.750538779	9.966672495	5.126844541	1.316283384	0.185806309	15.43723763	4.447013447	5.396606578	0.781425748	0.767257779	0.300673025	0.615809404	7.951315513	1.233787887	1.926788987	2.092890507	5.030897391	6.041942076	7.616453632	2.10339827	10.88165818	0.384873841	11.47636506	1.139585013
ATP5F1	48.51189133	72.87220175	70.18467105	58.05793691	80.46150937	48.5262396	49.02177119	37.34813544	35.60230155	54.11234239	19.17827333	33.57752044	57.5163838	48.04920505	45.24901894	40.29967838	49.3464359	33.42294303	74.36835281	38.01175752	38.30605209	57.50756271	46.16605429	125.350827	53.09028928	39.01973138	113.1548857	48.34249176	45.39610933	39.30988832	122.3282676	47.3562895	101.7361875	46.80214911	92.10622935	61.92101571	54.33000949	38.11662472	46.2623771	53.41187381	42.96679317	36.38675088	60.57280484	115.0267013	69.94351229	84.80162363	44.5533844	161.1991777	239.0059536
C1orf162	3.371153973	1.246224638	3.052817308	21.73091526	3.642765412	30.37215636	17.48989558	5.19282999	3.39736855	32.05347706	13.79648911	5.342574565	4.930530796	5.050315867	9.924375143	5.889086162	13.47085719	6.905997966	2.411433785	10.72942003	21.46305486	5.799730538	6.187239428	4.206189205	3.86960514	5.956419183	12.82447716	7.985995802	3.409675503	30.45540862	6.266569064	2.574061995	2.88286352	3.081910258	2.423465549	4.895676969	8.200254916	3.241163119	4.433225481	4.210551868	3.365656294	15.35004406	6.58242192	9.356920215	4.167234173	15.09478948	3.133333954	10.2777939	6.069449225
RAP1A	12.30078992	13.19804605	13.89285262	19.34797287	13.96250622	23.12244953	19.76861334	13.68996545	7.91931459	19.79811614	3.943773893	10.67939639	11.04923001	10.01179968	14.4906226	7.760075049	14.26981311	6.243412857	10.7277638	13.30594169	16.45156187	14.64160477	10.11495855	14.1356571	10.58636641	14.33597436	22.80544161	14.24536338	8.22489619	21.66423892	16.29223511	14.5728662	12.47676029	6.952204942	18.09449277	9.016397667	18.09225444	9.963363708	8.769836117	8.497711267	8.91521917	12.61042572	12.50967027	19.58871182	24.53589549	19.99622078	14.98541693	21.94908758	21.73769474
DDX20	2.964253595	1.90004248	4.439092392	2.822010447	4.359639629	4.28714831	3.688293075	2.939245005	2.913506196	4.054653929	2.471951471	2.960799621	3.713517642	2.556769517	3.07498296	2.721565198	3.865267621	2.346124336	5.571905423	4.141808897	2.65132926	3.610790616	2.995694607	6.219058193	2.516424095	5.342363399	3.569813462	3.188235754	2.533110161	3.993709847	5.062348767	5.68889762	5.642022254	1.055971181	4.079313242	4.065241717	3.55195602	2.495409626	4.576679668	2.974785501	2.955681546	3.112646915	3.257423498	6.763252128	3.684202202	2.917592167	2.588631965	5.305423809	5.985663244
CTTNBP2NL	8.12249778	6.136448412	11.35306609	2.876703923	7.616188633	5.081634288	6.509132476	5.392157142	2.750595143	4.69558308	2.834898171	8.172348957	3.521198512	4.288823055	10.10289276	17.11106385	10.03054299	5.581510688	3.231302728	2.915524716	6.855907215	17.29249875	6.365424105	4.835695536	3.383351039	6.619903725	2.854288501	6.606236226	2.915823849	5.943030246	1.555279543	3.186382626	1.450835413	1.886226993	10.9113191	5.579987178	9.18467433	4.682842426	2.306671318	6.817823999	8.871630818	9.587519307	6.394350134	11.86751908	5.41004011	3.3159915	5.932203854	1.83425122	1.76991589
WNT2B	0.563201911	0.186975789	0.083498907	0.072633201	0.123948346	0.181727425	1.166866128	0.116139115	0.114088641	0.106599791	2.2522685	1.310605021	0.241221573	0.809587649	0.638513301	0.537857547	1.940164378	0.489282374	0.200941685	0.328176437	0.821846752	1.016053425	0.41102763	0.104166689	0.106305882	0.356032143	0.057568516	0.11979876	0.036349818	2.780153274	0.116265537	0.322389907	0.426960469	0.314064131	0.543732594	2.236550754	0.148915549	0.146002643	0.125463321	0.472743568	1.063219711	0.721512432	0.222850843	0.478002749	0.153782267	0.015035751	1.897902911	0.17372993	1.107452573
CAPZA1	60.97469137	58.1681142	58.28286396	80.5717781	67.33807971	77.0010295	69.84474155	47.12405487	37.77844181	74.36950617	24.66761431	43.78691991	56.17090783	49.68698033	57.19354372	36.21087087	59.39813527	27.02217314	49.1419961	46.9912515	41.88774592	53.38977353	49.7334627	99.16849681	51.56194586	60.93445809	73.37113393	70.0719617	44.81530579	75.87950592	59.83590325	51.14625863	46.61478335	23.68158543	89.71898901	55.36854166	64.70095664	48.84362125	42.48942823	47.99833645	47.34951524	48.412863	56.95444742	121.6501646	58.71638276	89.62356092	60.35875801	107.8608363	121.2889161
MOV10	14.00938561	16.51974866	13.67007135	10.56472363	12.65063219	9.530835899	12.20381047	12.35424718	13.31544038	10.93621352	10.52524626	13.64170891	22.89943062	3.458346525	20.45467737	22.17599038	15.87553228	13.56612976	6.997245766	9.4620471	10.26454538	9.79931711	9.317758385	11.28025856	11.02253225	14.70322326	6.402828372	17.87396858	7.738726062	10.45079394	5.676781477	20.37111239	10.37400632	2.103837051	19.62675117	12.66251504	18.35078864	9.180462347	11.18108966	8.52566252	15.39598784	11.74080898	15.00333468	27.28715147	8.515835123	11.20462548	8.585073459	9.589412316	6.56241626
FAM19A3	0.554530683	0.266700601	0.108704295	0.607876807	0.177829714	0.480284432	0.454108796	0.136077692	0.548411061	0.461589444	11.4488421	0.05614653	0.161505204	0.036136242	0.187501815	0.144209627	0.073330603	1.49126554	0.235439032	0.255129924	0.262470893	0.155619327	0.20136259	0.150215211	0.111542961	0.291716903	0.49055845	0.421096858	0.229332366	0.101742182	0.209578181	0.168632719	0.232679237	2.510265884	0.034436742	0.182933208	0.117627729	0.36333057	0.406603111	0.166587497	0.29711281	0.036438816	0.482977144	0.246569715	0.176650353	0.117447094	0	0.13918332	0.262431558
LRIG2	3.293280981	2.77636747	2.842797393	1.603157892	2.650473303	3.486459291	2.72833012	2.155113347	2.204234244	1.755489542	1.677113145	2.248760786	2.502390688	1.863374753	3.179191465	3.178127017	2.605063945	2.787666553	1.962594287	2.469410178	3.020375112	3.006143873	2.365473593	3.313066445	1.609902296	3.331445164	1.746174785	2.531224466	1.718384911	2.126745724	2.196451433	4.677198609	3.128338472	0.545987358	3.642130028	3.862908919	2.921821436	1.339295224	2.67007068	3.092883123	3.809290605	2.294933795	2.239029686	6.328618737	1.580171858	1.052706055	3.565832741	2.843758869	2.236740485
MAGI3	2.663985394	4.437029015	2.508550014	2.197723018	2.937837019	2.866856027	3.270267104	4.76090719	3.461774891	2.440720786	2.868696027	3.823491613	4.552420114	2.822594863	2.65188541	7.246218157	4.594204314	2.730273896	1.150769204	5.165124473	4.684344282	7.325167153	3.507070675	3.021001008	1.34950582	4.99681036	1.395904841	5.495869155	1.452194776	1.823601203	3.763840434	9.814474057	7.871788411	0.811333836	2.783650809	5.588064119	4.274915958	3.121165008	3.630279495	3.712696423	4.7507951	5.475896782	4.777592058	15.60474089	5.802961337	2.843259229	5.101743033	2.311688313	2.335374099
DCLRE1B	2.180499961	2.720332249	3.030270733	2.050977092	1.915420085	2.364455402	3.539517689	2.3521689	1.315529545	4.263021308	3.125981919	3.406723252	2.552407557	2.352357391	2.624596996	2.10814019	2.536259775	1.796099537	1.199678273	2.513168187	1.802429257	3.683226181	27.38111349	5.108300474	2.542784433	4.135509916	2.408304925	3.248254683	1.688892822	3.697578901	1.524638973	2.788784354	2.203421277	0.807714291	1.030156963	1.82411677	1.243004153	2.452325225	2.309676847	1.924920774	2.810931201	2.701125076	2.720359656	4.513079883	2.466054275	2.364341843	1.565491418	2.261827442	2.221840033
HIPK1	8.800276576	8.751344029	8.79546382	6.899787953	7.711492749	10.29756188	10.53150981	9.942647603	3.730503308	13.11336963	2.866964082	12.91480236	6.060248334	9.289964544	11.7099198	9.866005661	10.25748995	9.976536458	4.614404922	6.204339786	8.763624955	12.67810483	39.22045643	9.214762184	8.450177749	11.46349188	4.455637142	13.83354496	6.099891632	10.90809433	4.016443968	7.413732888	4.948068525	1.481924836	7.622245589	3.352435349	13.68144673	4.861702904	4.926060861	7.552460143	11.30187891	10.79910769	8.637640407	19.58435183	9.646610926	6.016330117	9.950468286	4.783325197	2.655698669
OLFML3	2.729939149	3.387783955	29.8800288	61.89355813	40.95214171	6.118259336	6.538780646	8.562029179	6.231139231	18.93016921	5.102916319	4.62056968	36.94443257	2.624449826	86.26767602	3.359406744	5.493223439	44.79691917	3.632517352	25.33267471	17.20906571	3.388258022	66.46325164	2.321436781	1.964388095	15.08364079	48.50240029	9.074394201	1.90050577	10.46671619	35.4570155	59.11524921	29.72916837	8.130547687	0.728809069	25.0814808	3.098366029	6.804307891	9.19097445	39.43693462	3.237710163	11.5344171	4.311082563	7.073972943	5.1963517	5.460009513	43.62793641	46.43083308	3.520656398
SYCP1	0.012077599	0	0	0.008826313	0.003227588	0.020921053	0.003532295	0.003704691	0.003732598	0.005913737	0.571652145	0.003057159	0.00351756	0.007870422	0	0.053394707	0.010647534	0.127788397	0.081190619	0.0238144	0.303693239	0.006778733	0.003654707	0.004089582	0.004048983	0.009530329	0.006677683	0.036685718	0.003567733	0.007386434	0.011411457	0.003672797	0.0042231	0.099405878	0	0.006640432	0.02988901	0.003297203	0	0.003023543	0.009244392	0.015872644	0.046021383	0.046030742	0.007694839	0.008526603	0.007913817	0.003789241	0.009526203
TSHB	0	0	0	0.043707288	0.031965582	0	0.034983352	0	0.221802795	0.029284411	5.226058121	0.060555342	0.069674852	0	0	0.062213378	0.131814609	0.290032972	0.169284324	0	0.283080979	0.033567815	0	0	0.040100562	0.094387045	0.033067421	0.060555038	0.035334329	0.146308422	0.037672493	0.072749728	0	0.030765685	0	0.06576591	0.084576166	0.032655041	0.033733149	0.0598895	0	0	0.130225528	0.03799017	0.038104305	0	0	0.037528114	0.031448728
VANGL1	5.145935396	5.887450121	4.891836279	1.559973859	3.663091332	3.30804349	3.971008137	5.586606391	2.518656306	3.092676077	3.049975697	3.876839671	4.049918928	2.878931989	6.436636652	4.288305807	5.820320023	2.418192783	1.575233864	2.84858251	3.349057426	5.793582126	8.265694065	4.313555115	3.355757882	6.91808142	1.901000782	10.0133499	2.317328835	3.979406407	2.811620436	4.059410437	2.207200046	2.268691219	3.834794155	1.821235288	5.980682409	4.06885708	1.986571932	2.440993798	6.41000508	6.136706054	7.835082282	9.024145015	4.147986664	8.162034198	2.412754306	2.738657157	3.694059308
SLC22A15	0.479230054	0.263141414	1.108837313	1.718094721	1.716324792	0.680435775	1.268322188	0.831389765	1.933884968	0.744348892	2.932719648	2.720430632	0.851173492	0.472278304	0.8208288	1.664079123	0.794758756	1.044241848	0.958969826	1.33995234	2.562290661	0.882987759	2.538969163	0.139659943	0.948160914	1.500226558	1.524637246	1.739038473	0.842427569	1.693665128	1.762943198	1.290102547	0.399694349	0.57286033	1.10138321	2.209406201	3.049646026	0.566217457	0.741109023	2.147694103	2.399301707	1.002799052	1.744839119	2.496418663	0.882190265	1.318651933	0.768305537	1.334701956	2.370199365
MAB21L3	0.965870212	0.513028929	0.334984244	0.126240036	0.354414224	0.096524955	0.221641914	0.22220376	0.272097415	0.010913851	2.23886789	0.72499857	0.077900251	0.029049862	0.105512668	0.217368503	0.309489307	0.474125767	0.299675961	0.505421308	0.900046423	0.040658185	0.522721471	1.69815582	0.369885417	0.079147365	0.141722796	1.393570014	0.194236313	0.030671386	1.309226389	1.592871707	0.035071956	0.685087517	0.114195004	0.125613483	1.312030088	0.13995539	0.634877324	0.513357696	0.157810597	0.208713343	0.609696576	2.559122603	0.326620497	1.69947926	0.142398922	0.66084576	0.351613788
ATP1A1	231.7247016	176.6422532	266.8435347	58.27324541	137.8973366	141.9366058	108.8098046	139.5740771	70.78451513	90.35469986	15.03371305	209.9546858	312.8326105	138.1442009	198.1210794	74.84512547	139.8868071	91.69175	139.4445422	69.9633279	92.78735444	207.3437987	131.7893702	186.9325682	159.0220937	165.4902525	69.68454716	192.4760418	83.93131066	92.60062247	104.1699826	95.95457851	108.7474641	123.5178458	336.9028529	103.3847493	280.9166869	148.3362698	70.03360638	120.2892202	214.7225507	208.9072159	312.6181719	236.7235041	197.9951691	345.2590958	51.55657874	138.4682871	138.7499983
CD2	1.808703906	0.920521806	1.422613554	4.871082954	1.056217179	42.32548431	26.93907697	11.28099545	1.242183078	48.66825888	5.358623799	0.415438885	1.385233544	2.269992719	1.68748484	0.322287983	12.82277316	1.041027972	0.225163999	4.171773379	4.448930707	0.84596847	1.08449975	5.818210456	1.223955281	2.431581417	6.898349449	2.526533991	4.501910403	52.78886783	2.658358183	0.631512087	3.771207174	1.369784713	1.41442235	1.445636458	2.770910228	4.334282108	2.011986615	2.121435404	0.730661682	15.4067286	9.57225005	1.436129493	2.40074019	18.53895362	6.78168491	2.501049563	14.84736067
PTGFRN	8.398680063	8.046484788	14.26461473	4.040880911	4.563978469	6.641406271	11.52193926	14.93822653	6.864410777	9.265831687	4.624584214	13.53006445	5.997915504	3.845368551	13.63536252	10.3149687	11.54260465	4.470687808	3.066548622	6.946326748	7.267059112	6.105269655	11.17485857	8.903737334	12.46625066	16.9041971	3.216005698	16.99784835	6.867418653	9.003153762	5.35126594	10.30539959	8.048128228	3.228243498	7.25148313	8.2191824	17.14427093	6.897310044	5.760246445	3.556360099	14.19285738	8.877370152	8.579443505	19.13031526	8.233284222	6.41206502	10.08377131	9.907254774	16.75404718
CD101	0.234177609	0.262030926	0.97385636	0.696772369	0.305753148	1.124221744	1.359020081	0.809646976	0.682373117	2.201547	4.733090919	0.751965024	0.631369026	0.20601391	0.26469338	1.025722316	0.407000394	0.747747298	0.433211571	0.633253491	0.472064444	0.185887621	0.692429227	0.295655648	0.312908144	0.757628836	0.990494343	0.711314691	0.459528038	1.310450661	0.439362131	1.071252775	0.561486563	0.955106456	0.411347629	0.698031187	0.691888441	0.219191489	0.631168349	0.467322941	0.772026841	0.478129197	0.505348906	1.224012696	0.271754307	0.6164293	0.332097321	1.080026289	1.187405531
TTF2	1.496957884	2.105771512	3.85793323	1.497867511	1.702933465	2.194883656	3.421144405	2.138767823	4.766255911	3.087886992	2.611020855	2.788560018	2.603506165	0.997228496	1.88695248	3.280036679	1.436355666	1.644863497	1.311801634	2.178084735	1.438070127	3.227763248	6.457256579	3.821082807	3.440653383	4.019563025	1.814587655	3.245402072	2.259634455	2.402892216	0.977338809	1.854986821	1.902216891	1.31493068	1.645561863	5.950521894	1.044409297	1.561862373	3.171633214	1.933086261	3.728996103	1.250329782	2.866349155	4.250568607	1.540443012	1.690426695	0.909287851	1.240696952	2.380476171
MAN1A2	6.510932728	7.737556997	12.42228764	10.20078882	6.207581391	9.782365863	9.706349509	7.379040157	4.337834236	7.632430683	1.711001143	10.3658187	6.194203898	5.98742296	10.03086517	9.627352953	7.408865182	5.688288871	4.403759039	6.816207618	7.857875243	6.83938624	5.92916359	8.265085382	10.06051254	12.08860877	7.924249302	11.00611365	4.906032262	9.653916198	6.098507361	7.311222899	6.251163905	11.85963529	9.259567326	6.451656906	8.624438306	4.188708724	5.80955665	5.859876156	9.321707909	8.671649046	10.53676042	16.42919376	6.809517343	8.176318888	8.711761875	7.627112253	8.100089754
FAM46C	3.940380773	4.097459026	3.353866339	59.83530398	1.440942373	6.648831362	14.01006267	7.470531752	7.949683287	17.27577213	4.264610065	8.790107851	1.390249063	1.903431874	1.747123954	1.057762033	7.949655261	2.29860433	2.321128845	19.04408074	9.594556988	1.364130319	1.930349813	1.22705676	0.416827848	3.704232542	23.68050556	1.458157378	1.716457271	25.3589709	5.108368773	1.301502919	1.920339398	7.750630805	11.27535969	4.610059692	25.64725092	1.732994318	5.240238399	0.983840132	2.163987028	6.823512778	9.662523486	5.129617443	6.168063249	15.01051876	5.739733646	1.542711336	1.484994059
WDR3	5.977923799	7.197885371	9.898845156	3.040430582	5.946070366	4.428242204	5.684830045	3.45265702	4.869443725	4.184696983	2.540705404	4.206800568	5.013900388	5.255351006	6.465013796	6.843625604	5.169034413	3.832818256	4.276092854	3.98823527	2.417026742	4.087195408	7.198090309	8.733511241	11.14693388	7.756891903	3.179442791	6.396165635	4.89621431	4.044860877	2.843400346	5.894015354	6.498644311	4.708655704	6.037151744	13.50270637	5.345870985	4.042957834	5.429838398	6.317502095	6.483995838	3.019314704	5.908926825	14.54207975	5.755532778	3.910353176	2.875725225	5.137297456	4.381222594
HAO2	0.027656013	0.007125596	0.060990645	0.13642441	0.060973487	0.059882857	0.018199037	0.044536927	0.064103462	0.035546779	4.366800073	0.262517459	0.265805802	0.013516625	0.070134343	0.161823193	0.342862927	0.44349849	0.073387565	0.034082279	0.159536394	0.034925292	0.018829728	0.035117144	0.006953704	0.076380922	0.321110176	7.738975809	0.006127207	0.025370852	0.026130641	0.113537573	0.036263661	0.709551555	0	0.079829719	0.043998206	0.06228861	0.023398208	0.140200699	0.301649214	0.156742712	0.073391407	0.191044683	0.052860316	0.02196532	0.033977879	0.039045745	0.027267092
HSD3B2	0.011034395	0.011372087	0.032445982	0.012095909	0.026539244	0.019113995	0.019363153	0	0.051152921	0.016208811	3.19037149	0.058655019	0.04820596	0.107859202	0	0.017217435	0.671221785	0.160532157	0.046849118	0.032636143	0.107720426	0.037159318	0	0	0	0.026121437	0.036605385	0.025137739	0	0.010122645	0	0.030200025	0.011574989	0.48531769	0.010278655	0.072802367	0.011703147	0.009037221	0.028006756	0.016574306	0.063344302	0.043504929	0.063069422	0.05256854	0.010545295	0.035055526	0.054226954	0.010385835	0.156660774
HSD3B1	0.046105258	0.011879061	0.01129748	0	0	0	0.040452746	0.021213537	0.021373338	0.008465704	1.80700975	0.008752842	0.010071001	0	0.011692076	0.035969995	0.038105718	0.175310983	0.024468838	0.159091705	0.051146663	0.01940795	0	0	0	0.036381259	0.181627047	0.03501119	0	0.010573918	0.021781157	0.115669981	0.012091008	0.34686286	0.064421296	0.019011984	0.01222488	0	0.068262396	0.025969797	0.066168225	0.045444402	0.122350597	0.043929658	0.088123276	0.012206107	0.033986652	0.010848841	0.009091377
PHGDH	20.69448832	59.84946491	31.1370157	13.84156808	44.96292476	25.78213632	42.70420205	59.11134765	17.40604155	22.19540103	12.50510104	6.636921635	35.07722032	33.12876936	19.82300477	32.97367517	57.44808417	4.311361185	7.010115532	7.402387087	46.30826789	37.81801528	54.30313756	48.16755441	20.59171666	24.36770752	24.48632646	43.43365026	14.69463721	6.416288606	52.24830775	32.2339232	58.59416449	24.48203994	10.13588786	28.92054664	64.36008768	74.31504201	15.90243381	27.46079538	35.05923916	34.69251267	49.92264391	70.24289074	60.36825252	46.14533499	14.40959608	30.51203663	27.52991715
NBPF26	1.650241155	0.268538587	1.386410223	2.244242119	0.666483394	2.665142172	1.6765405	1.198885462	5.590928557	0.42831793	0.430496612	0.216711626	1.387675548	3.868967871	2.857082489	2.023168178	0.984479547	3.076931764	2.199404627	0.868526668	2.664820603	1.48334893	1.824752654	1.462087491	0.960888706	1.390309176	0.761489551	0.499376455	1.627385631	0.66019045	0.351704173	0.316950412	0.221267053	0.737206621	3.687008985	4.420653727	1.671296987	1.788524164	0.188956267	2.543989118	1.709487909	3.045264745	0.658538854	0.839385557	1.683814714	0.525584395	1.292701667	1.074425926	1.047173822
PPIAL4A	0	0	0	0	0	0	0	0.060466138	0	0	0	0	0	0	0	0	0	0.043452066	0	0	0	0	0	0	0	0	0	0	0	0	0	0	0	0	0	0	0	0	0	0	0	0	0	0	0	0	0	0	0
FCGR1B	0.346065452	0	0	0	0	0	0.910913327	0.6369141	0	0.508347703	2.223506742	0.262794849	0	0.338272671	0.702084509	1.079961227	0.228816809	1.144245135	0.367325549	1.023548761	2.456999519	0.582703259	0	0	0	0.273077248	0.287008462	0	0	2.222295247	1.307912623	0	0.363019792	0.267030565	0	0	1.101117429	0	0	0	0	1.023315224	0.565145814	0	0	0.366475498	1.020413443	0	0.545918068
SRGAP2C	2.388230261	0.903016229	1.003206967	3.314973638	1.970622787	1.276003922	1.830102085	1.555516406	2.027339534	1.907844225	1.659013495	1.383731873	1.924092797	1.75083866	1.974241839	1.22803698	1.338121864	1.886966212	0.946490395	3.53944777	1.451993842	1.736466153	1.724585703	1.307534534	1.45832284	1.609194356	0.636644704	1.371948537	0.982640154	1.643171645	0.952421799	2.440518428	1.065537733	1.178675986	1.408470749	2.001597712	1.603667132	0.635055749	1.403887398	1.816924595	1.308675072	1.780784374	1.057338937	2.31986386	0.948518123	0.681538306	2.370186609	1.116631282	0.954089915
PPIAL4F	0	0	0	0	0	0	0	0	0	0	0	0	0	0	0	0	0	0	0	0	0	0	0	0	0	0	0	0	0	0	0	0	0	0	0	0	0	0	0	0	0	0	0	0	0	0	0	0	0
FAM72D	0	0.493886651	0.469706732	0	0	0	0.420468254	0	0	0.351972134	0.307904376	0	0.418714354	0.936859186	0	0	0	0	2.034644496	0.472459616	0	0	1.740158729	0.486805253	0	1.512595902	0	0.363908396	0.849373371	0.439623731	0.452789295	0	0	0.369775715	0	0	0	0.784968128	0	0	1.10041035	0.944703636	0	0	0.45797929	1.522451999	0	0	0.377985276
GPR89A	4.287489985	1.976787905	2.543539498	1.978925735	1.356842813	2.345328556	2.078913274	3.530132944	9.414861425	2.651808295	2.247301909	1.542235264	3.943317143	4.080655326	4.921405237	2.640770764	2.685664149	2.312980868	10.419135	6.340498648	3.304382402	2.659725143	3.687357446	4.584575328	4.42558534	4.896767492	3.08794757	2.399020576	1.099879724	1.656093972	10.55395433	1.955737841	5.32603595	1.741214386	9.459099016	5.024817118	3.111336662	2.679809309	3.245573591	5.168995885	3.368076015	3.669977458	1.842560648	8.170346689	2.911343632	5.018287171	3.105090226	3.823093345	5.517602858
CD160	0.250472128	0.036330458	0.085470181	0.111860902	0.124946381	0.334242677	0.187206547	0.14341598	0.201262749	0.335222661	0.964393699	0.21556372	0.197773301	0.081610647	0.237135914	0.143301507	0.164384216	0.307957073	0.517933827	0.413392995	0.268392318	0.149953317	0.183588449	0.122506348	0.085836116	0.600256354	0.155411613	0.150752955	0.10687398	0.267221109	0.163030583	0.277592036	0.149860929	0.136004091	0.117522843	0.117821173	0.122003268	0.085094215	0.07377624	0.313519808	0.191715471	0.133499129	0.110591251	0.583373837	0.079789976	0.043225001	0.286300404	0.10303162	0.122926113
POLR3C	9.88002923	8.678477563	8.960322512	12.22311924	13.41261636	12.12578307	12.32903657	9.044426098	13.27488761	17.6527984	8.388654829	15.82017503	8.54257545	9.18767644	12.84328369	9.127854069	10.76095754	9.786130253	17.62106957	18.77039812	8.075057244	8.354105306	9.919836773	25.43542124	9.712298441	25.29885022	13.71832465	9.992668496	14.06542327	13.00883545	28.59734454	12.81944139	12.04789231	11.05457299	13.18533904	14.29309245	9.841532618	11.47332859	11.83033416	12.36483536	12.21077494	9.535352591	10.70272131	27.1945531	8.301825515	7.544799376	17.17739689	10.75359907	22.36303306
NUDT17	0.896491401	0.36527355	0.75608483	1.744543857	1.080878568	1.330214322	0.878044376	1.215073756	2.319587818	1.648661759	6.487871462	2.095103714	1.390509927	0.414376311	1.846965821	2.033188348	1.985042656	2.495439654	2.574392344	3.275015435	2.306666768	1.053144899	2.47306597	1.08010866	0.67098721	2.270304086	1.446660406	1.477647586	0.91148835	0.924421189	5.903051928	3.144673857	1.632963562	2.815259614	1.689602974	0.928492522	1.171946209	0.996049308	1.646294287	2.108601991	1.476104693	1.424786159	0.794431997	1.873916453	0.770414752	0.566674723	2.32920368	1.622187228	1.754064757
POLR3GL	14.40876169	12.47376553	16.46303515	24.5497744	16.37039084	24.7095466	22.7560416	13.18349261	7.4811194	21.40742821	18.96522392	10.7228773	9.603998178	14.28550622	21.25580445	12.68661137	21.53102855	13.58469789	14.4637031	18.5077018	17.42744946	18.57730064	18.27513904	15.01317899	14.94694398	11.62971073	22.67060706	14.349201	16.85518714	25.75659568	18.74848357	20.43125432	17.57620386	28.04930125	36.6609949	15.51607222	28.11891883	10.92420889	9.160251223	20.00413258	27.31967114	14.77032096	13.17701242	10.47314814	9.757093753	19.1385853	42.40495119	20.80778151	13.6054172
NBPF12	4.026163059	1.698957888	1.740070298	2.467379654	1.652036937	3.432184136	2.058339053	2.363008477	11.93343778	1.69974246	4.725587712	0.962955531	4.016408102	1.518421646	3.63385197	1.706580018	1.215752892	2.327027107	9.657449056	7.376131972	3.319911332	1.814912772	2.791596144	1.481375201	1.81739398	5.003165928	0.683592742	1.901827616	1.545195082	2.413855135	2.576004303	6.044653919	2.859948072	1.076324049	1.860441114	3.268169931	1.109572578	1.505920356	3.111276795	4.333271058	3.894578224	2.531060886	0.957770898	6.464110666	1.030093718	0.772150883	3.458655358	1.223388446	1.075215016
CHD1L	11.6404497	15.73720932	23.22448512	17.17757295	15.4671608	15.66370966	20.74752687	19.64570449	62.95086106	18.36097056	11.38048444	12.93178374	19.20802183	10.25870537	17.57529155	25.68887215	11.84830716	12.37015148	43.29941128	44.88446196	10.30000667	10.81666944	20.5394736	17.6984673	13.73368433	57.18129169	10.69548377	17.41695021	19.87334746	11.05208934	36.09202515	24.09706342	18.85534404	9.562330216	20.13737283	21.51064602	15.19274195	9.561838541	25.83801269	17.50018202	13.53105181	15.6427263	12.92469679	32.74753299	13.2016718	16.49198506	27.04621501	11.43036826	23.14126833
BCL9	10.51893531	11.87432087	13.25989909	3.283193711	8.527005481	5.77966674	6.301808712	8.535996756	9.464020316	5.036803623	4.634129853	7.64605884	5.555397388	10.16411333	9.41064222	17.2058374	8.736722396	6.254618457	17.77689079	9.690024242	9.536642461	12.89622013	6.615504734	6.528681767	12.80879924	24.19751996	1.707340809	6.689351512	10.66720476	3.053124201	7.096346554	7.167867183	4.458267753	5.281334677	7.962895767	5.409924004	9.34290074	9.627081605	3.675363186	10.07872066	18.54714283	10.93194503	11.2020957	21.42372047	6.197443603	9.457619561	9.967527736	2.351083009	1.072674313
GJA8	0.010153539	0	0.009951959	0.066781889	0	0	0.017817428	0	0.056483371	0	8.578738202	0.007710385	0	0	0.010299558	0.007921499	0.006713471	0.87958857	0.075441165	0.070072003	0.180220542	0	0	0.020628472	0	0	0	0.015420692	0.026994277	0.009314573	0.009593519	0.027789212	0	2.201539621	0	0	0.010768906	0.008315796	0.017180685	0.022876814	0.011657528	0	0.016581344	0.009674418	0	0	0	0.009556752	0.008008601
GPR89B	3.445455439	1.224447789	3.144151989	1.302382737	1.428757938	2.058029345	2.710313591	2.405270597	9.252941708	2.617836499	3.282443806	2.255522949	3.425664071	1.393601333	3.495004883	2.131897901	1.806783661	3.378375506	10.34082961	3.631109702	1.897920354	2.400596047	2.696384766	1.810337293	1.075419086	3.281285019	1.576540305	3.157716259	1.789907343	2.179837436	7.85791223	4.66073715	5.359066582	1.466801519	4.537537595	4.115332291	1.260093513	2.14070928	2.412419904	4.372215393	2.046109695	1.990799375	1.649186742	7.018554875	1.135425968	3.397027803	4.787724667	5.032155263	4.216968721
NUDT4P1	0	0	0	0	0	0	0	0	0	0	0	0	0	0	0	0	0	0	0	0	0	0	0	0	0	0	0	0	0	0	0	0	0	0	0	0	0	0	0	0	0	0	0	0	0	0	0	0	0
PDE4DIP	2.056787467	2.560832849	2.919054291	3.518820149	2.55921258	2.757424606	3.571995176	3.329809858	3.199785592	4.757716799	2.853081155	1.742445589	2.749811266	1.429410912	4.538837419	4.74503611	5.027053904	3.121783474	3.49104676	5.550828936	3.198508377	2.034742141	3.314178841	2.099691315	2.236852605	5.507589088	1.890315285	3.409423956	2.199016454	3.322613197	2.441618039	3.929452463	2.180714191	1.406202045	2.232338391	4.648999555	2.671410088	2.825845883	2.404717217	5.68072231	2.345848258	3.879671476	3.835228208	6.990144014	3.032833436	3.876858937	7.609636367	3.821438735	1.504403229
NBPF19	1.520953324	0.788499943	0.514988968	4.334901424	0.399065754	1.740449248	1.043324025	1.433544797	6.47818056	0.568700818	0.846931302	0.356993838	1.578593125	2.225551061	0.925695785	0.913325514	0.579008883	1.371529916	4.471374365	1.999326211	1.726121	0.869178891	0.326354621	0.440098005	0.482083066	1.949368788	0.236990039	0.412990796	0.400277346	0.72723683	0.191608653	1.27824189	0.502813979	0.910425977	1.700140733	1.870139604	0.664806093	0.830445238	0.865661181	1.446888476	1.41816171	0.944920381	0.602135459	1.941027046	0.784029009	0.30260795	1.594561525	0.789525595	0.21811846
PPIAL4C	0	0	0	0	0	0	0	0	0.107402748	0	0.372146297	0	0	0	0.117507245	0	0.076593722	0	0.24591577	0	0.102806443	0	0	0	0	0	0	0	0	0	0.109452072	0	0	0	0	0	0	0	0	0	0	0	0	0.110375037	0	0	0	0	0
FCGR1A	1.020920992	3.156494379	0.500326224	2.238268183	0	1.326344438	5.822413509	3.288158927	0.473275517	11.99733376	3.60773831	0	2.230048641	0.49896583	3.624610362	2.787726123	1.012542059	0.675123085	2.167279983	8.052137037	11.32554175	2.578532407	2.780395681	1.555618117	1.540174695	2.013999759	2.963443381	4.26394155	0.452371387	20.13613274	0.964611928	3.25985058	2.141875323	2.757165954	0	0.420987418	1.082795071	1.254208571	1.727488446	1.533482975	1.172144485	6.54086861	1.250419296	4.863730571	4.878342871	2.162264545	0.501716991	9.128693344	1.207876743
HIST2H4A	0.697032589	4.938754264	0.341597132	1.050620264	0.279409936	0.377316701	3.440116622	0.160356184	0.484692442	0.959902184	0.167944024	0.264655967	2.283844572	0.425835406	0.707056685	0.339877979	0.864139853	0.057617435	3.14437912	1.116697349	0.463950007	1.760489923	0.474577958	1.681652653	0.963923065	0.893786356	2.167807962	1.257109524	0.308856024	0.479578625	0.905558008	0.238463474	0.822579086	0.06723042	0.649293154	0.646714478	0.924096303	0.356795585	0.221145126	0.850674233	1.00035031	0.772921772	0.569148188	2.490529682	1.582074317	0.83040949	1.884006722	1.886182936	1.168291573
HIST2H2AA4	0.034832163	0.215388902	0.068281266	0.076366068	0.027925387	0.060336952	0.122246937	0.192319939	0.161473904	0.281414033	0.022380029	0.105803256	0.42607953	0.068095608	0.035333088	0	0.161216007	0.046068202	0.295776264	0.206044359	0.278214518	0.469201757	0.66403803	0.955352853	0.105096508	0.192400304	0.317767577	0.396760217	0.123473404	0.0639081	0.296198902	0.158886852	0.438463802	0.080631442	0.129786097	0.373448545	0.480261674	0.48497096	0.147347736	0.104639887	0.199958311	0.068665782	0.028441514	0.033188514	0.16644112	0.553297105	0.239648741	0.098354577	0.769268056
HIST2H3A	0.003413243	0.01231195	0.006690958	0.014966394	0.00273644	0.004434364	0.001497389	0.003140941	0.003164602	0.007520748	0.001096522	0.001295973	0.020876006	0	0.001731164	0.001331457	0.00338523	0.001128569	0.003622931	0.028603234	0.003029173	0.010057602	0.040281325	0.045074419	0.006865683	0.018853522	0.033969166	0.007775796	0.012099298	0.006262427	0.032249848	0.007784751	0.008951159	0.001316861	0.004769207	0.029557212	0.010860319	0.039136464	0.020214278	0.003845168	0	0	0.00696754	0.00487827	0.004892926	0.063254573	0.001677389	0.008031563	0.045767304
HIST2H2AC	2.907325589	3.828411392	4.264987725	5.431927429	5.213792217	3.231073501	3.199770783	4.779480143	3.623407915	5.456693849	0.823919637	1.780120896	5.549811231	2.562203931	2.366420787	2.878714495	2.430738516	1.414079895	6.236682379	7.772809236	1.103928938	4.068977773	7.27421208	13.58466923	5.141770544	5.632301	7.573045762	2.793393234	5.785303412	3.798878518	13.30000082	3.188806121	4.710462373	9.023122662	1.946620538	6.135620059	1.879380546	10.90903631	6.540134353	4.343193185	6.823952032	2.659450849	4.06271675	7.588512492	2.796829869	7.003024663	3.745572138	5.322814458	11.05101395
BOLA1	6.740785167	8.493515478	9.197701535	5.668467287	13.90834251	4.698599463	8.557598435	7.020882753	10.32706363	3.255378477	7.32714504	5.180166535	14.3107445	7.739812183	9.155994889	9.581404904	10.01292938	4.709487274	20.37430385	21.7805383	7.529078353	10.89337507	4.47423438	16.87244544	12.42132736	24.56438284	21.63428438	9.922028845	8.091091479	4.680210429	98.44679354	17.53272386	13.2097454	27.77894467	11.89160585	13.17469916	8.875437744	19.10514438	4.892472426	9.570255706	15.88933922	8.396222438	9.179708064	18.00336512	6.640554009	20.58384125	11.83255735	8.756399348	26.69321174
VPS45	9.449977434	8.934356496	13.62294444	14.19832451	19.33882984	14.36766369	14.61032047	14.81527032	21.29694085	19.34474444	9.675203016	16.48469761	17.68531497	14.11021758	20.21196088	10.49887843	13.20066402	9.431118553	40.94262681	24.29483843	12.41893653	14.71644511	20.90264597	28.77457766	15.36703799	29.96451903	26.81564995	18.70692293	18.64360779	17.52643408	29.33523267	19.29337844	14.56326254	12.14890733	26.81973967	19.62710481	14.68267584	15.20781369	15.79665863	19.73355886	25.04137107	16.64640879	10.1572916	29.27445282	13.83312193	27.29874608	21.46809853	15.79189772	25.5714292
PLEKHO1	6.991214888	2.650959084	8.681882957	37.84891756	9.338051029	26.96830891	29.0906367	9.789799005	14.49262426	41.67439783	6.322601557	13.11719233	9.070551791	5.002846463	10.96546086	10.7646123	10.34842373	7.104911864	5.677544286	27.05661976	11.31450291	14.23162847	16.824661	5.165599882	5.797554092	10.99698303	14.66493208	7.197140377	8.054322081	38.66278334	9.671614929	18.37008247	9.775995783	7.430231939	6.328076938	21.76317806	13.33287535	22.91415369	18.59838019	10.18419545	11.47224554	12.29329348	14.73987693	10.29990242	5.767373306	15.77093425	9.594120574	11.67071636	14.41005975
CA14	0.2517556	0.121722076	0.240664671	0.238496579	0.451015486	0.28803869	0.193619915	0.145866956	0.19307268	0.189471912	3.273054825	0.87800232	0.315017227	0.182286304	0.258528915	0.145490722	0.121248343	0.577552231	0.768675312	0.379966093	0.62614774	0.206719011	0.34705032	0.138920519	0.121911681	0.213373581	0.11857371	0.410676441	0.275440064	0.259466316	0.179136651	0.53591195	0.528179078	0.772240763	0.173713317	0.189684926	0.062632805	0.150187056	0.370771425	0.301120735	0.545977276	0.202193873	0.147195451	0.393870209	0.127724073	0.036205413	0.299375922	0.149195999	0.237796294
C1orf54	3.653209298	1.902531877	2.45695693	20.44927568	9.970465538	13.95224724	14.20231896	4.00550562	2.918660767	14.28641978	8.914461665	8.248730506	9.507950795	5.394407028	10.80185674	1.652468272	5.344901606	5.371354444	4.76454656	13.81277719	11.93382426	3.582779045	12.4188843	8.270853486	3.94779566	3.358057217	25.02791186	2.375740496	2.841408257	19.10983609	36.31645816	19.1814521	16.04218407	13.58462429	4.470966322	22.7408178	1.772430818	7.002542496	14.02357553	10.40550265	2.364893486	5.382114835	4.744169175	1.832986517	7.056843476	8.231204547	19.08002169	50.31531253	18.72954113
CIART	0.295460337	0.173012767	0.947763834	2.053717517	5.921857535	0.796782904	1.46704493	0.98250837	7.141046004	0.458671848	4.681192013	5.604060392	3.631778513	3.774183611	3.112890628	0.136210249	1.030063922	1.332166756	14.51879027	0.648786231	2.604262684	3.386355436	0.774182678	23.47885847	1.195381057	7.227500901	3.374858686	3.253296234	9.830815471	2.032852761	7.949834314	0.606483825	0.732574689	7.191818316	0.481642695	0.293514364	1.132394557	11.34572132	0.284059644	2.420720116	8.357277235	0.403744187	0.137075171	0.39028667	0.956187284	16.13495305	3.999593071	0.429782081	0.61968588
MRPS21	49.09014683	47.24072757	66.03859308	47.22059422	92.43785982	36.83074523	39.94899009	34.84031959	84.77006441	61.47398103	21.05357278	50.2787406	77.74179067	46.7251247	51.97469734	21.68665011	30.55125107	27.55274945	130.1345811	65.57867882	11.8718302	42.98202534	58.10076747	97.17847037	46.84170674	80.86267184	62.03610261	43.80146306	67.64842868	38.89805295	167.151193	62.30702628	91.72574888	78.93010361	58.13170181	89.82757582	42.10782033	64.93117011	37.1715258	66.04004551	68.90206113	34.65683517	40.53452981	31.74764713	32.48809839	57.11891075	53.67734438	79.99208128	107.4475569
PRPF3	25.10546329	14.62007994	16.92080964	27.69999848	31.0412562	21.82040071	18.05164067	17.70485053	72.93422502	23.52852004	13.89028479	34.28658085	49.33183315	30.1507121	21.52108218	33.07963263	14.67290788	21.0385686	81.34622437	50.47047691	18.13607617	24.77108472	23.17369928	27.51668207	23.96466731	30.93001137	19.66238883	25.06243746	37.79293235	19.30705102	23.42344012	16.86342037	10.84050251	11.36863561	16.78468874	31.2625245	17.20175504	26.68509421	26.75674575	35.03454196	40.08218465	22.62402656	17.71404572	41.94684426	15.63823499	18.03510578	20.89587299	10.71607267	18.12405049
RPRD2	12.01764617	7.853912571	9.417122135	3.244686254	7.49821579	7.941170708	7.514008851	8.661702438	6.123428067	8.992918053	2.984547162	7.838998032	9.087772879	9.928441547	10.86042731	9.467217173	7.715357986	8.45096123	14.42491882	8.9932235	6.231802924	7.208507117	7.088269206	6.324737462	11.41201938	14.38441834	3.858186891	8.423453954	9.981026742	9.204855922	9.799458463	5.366660813	9.086374261	4.390448735	7.573244479	5.794715456	7.995119435	7.160319877	5.427686134	7.739769306	12.75363284	11.08500604	8.659244769	22.90939117	5.791824738	7.765971587	11.44420045	4.879317685	4.181975022
TARS2	11.2919759	11.92879252	15.67264272	7.408891237	12.72506429	10.55515494	8.662673733	8.142784517	26.59380745	17.52550608	11.9835838	10.32295121	16.16768779	14.34095407	15.96922691	8.749963597	7.516805146	9.783734366	32.91376381	19.96681614	8.297144934	12.61940691	15.20001961	22.37920849	19.51619431	23.57678907	12.00161454	16.14825135	13.94611645	11.74697576	16.82145742	11.41347232	17.84189336	10.50750732	12.394172	10.76935912	8.129923524	13.73243956	13.07007838	14.00316584	16.885067	10.4859897	10.08553864	16.8455053	12.37810617	16.14759326	10.68771602	7.430927029	7.778133223
ECM1	5.438942945	1.704089676	2.819829854	8.445303654	12.29963189	2.633387752	6.998766378	4.007372179	3.930864803	9.208335545	7.596231377	11.58117154	5.868835085	5.576962658	17.06756468	3.194293288	11.33724977	15.2800063	3.947293577	2.991609674	3.886272974	8.745033879	4.167739717	1.759639892	3.691453323	4.607257356	2.767745933	11.73289123	2.914546475	20.06926094	2.008656974	6.11126068	1.537537051	5.650243915	1.545882459	5.28482745	1.387541732	8.105439904	3.453751486	15.75242742	3.525617072	22.52448689	3.461851867	2.054449807	7.698391449	1.994735208	15.66825829	8.36298195	66.32725099
ADAMTSL4	0.511820458	0.355196146	0.611642631	4.767108864	0.397481364	1.098810513	1.787243068	0.677506884	2.949132328	1.367424269	4.024918004	0.996445012	1.146507576	0.672656367	1.242782259	0.531516817	0.71619442	1.559040111	3.980286306	3.738776312	1.407397353	0.308474523	0.842993427	0.236116184	0.246439592	1.297453582	0.542228926	1.708555504	0.64434258	1.42749648	0.979082281	3.245554354	1.186695021	1.233383871	0.754079738	1.115236548	1.056534071	0.622679501	1.365910527	2.413844891	2.66998644	1.349805621	0.480557667	1.243719203	0.227605963	0.409839219	4.661405487	1.73835057	3.003803984
RP11-235D19.4	0	0	0	0	0	0	0	0	0	0	0.19923451	0.033639143	0	0	0	0	0	0	0	0	0	0	0.04021421	0	0	0	0	0	0	0	0	0	0	0	0	0	0	0	0	0	0.050859881	0	0	0	0	0	0	0	0
SETDB1	10.93895325	7.649865616	10.03635965	7.290894074	8.697840352	8.551583293	8.803465941	7.905750533	19.49965085	10.59272582	6.053713123	11.135123	17.11210207	8.63124312	10.75381751	9.008001824	5.690562463	8.452965307	23.76410391	14.7267321	6.468799774	6.954170272	10.92946656	10.96733362	8.609597517	14.94915877	6.665061132	8.68964717	11.82722485	11.57956787	9.461539566	9.951604505	6.889521936	4.470695723	8.621467385	13.58118852	7.628437411	9.253499509	10.04863897	10.16808896	14.35382367	9.952429021	6.014323327	18.95523727	5.530817526	8.199410187	9.581621714	5.47813367	6.523809219
ANXA9	1.735410045	0.263879962	1.826437014	7.406719153	1.231642848	2.0574613	1.023419491	1.466063971	8.427427693	6.86404734	14.38557445	2.05236443	3.703742062	0.903783275	8.744118808	0.388418804	1.899867548	5.079568959	4.680549691	9.410091209	3.471617018	0.730518665	0.78770813	0.245646622	1.0157509	6.364328776	7.845134206	11.70922032	3.340574326	1.370178179	0.510724118	4.152692469	2.864940208	10.86626269	1.484048311	1.313915019	1.086247798	0.838805258	2.659668879	3.066062491	1.257540602	1.766618427	0.197452879	0.745439388	2.17506601	1.295470194	3.551179816	4.498569482	1.81759248
PRUNE1	11.4248	11.06585388	12.7976928	11.78427265	13.32183737	8.197709495	8.05086626	12.18673768	11.47426915	12.28467417	7.608908989	8.495212025	14.3446497	14.25776243	12.39733999	9.018575374	11.87485569	6.348312126	23.39396629	17.96602967	5.588558016	11.29552833	9.741515753	18.15906882	12.51794563	23.18704061	14.29262762	9.52961844	15.19272453	8.43532762	30.0040641	13.21907028	18.27336061	11.77064585	18.0225129	12.33692156	13.73920215	13.42498099	12.43843931	10.23562455	15.69919875	10.83669359	8.289841181	28.06524444	8.81209019	13.60242504	14.23532648	7.499484532	14.40896995
BNIPL	0.48694966	0.139403346	0.265156751	0.405288383	0.245803454	0.523284701	0.269008981	0.356821804	0.994922309	1.65246961	3.635668203	0.349236064	1.043970865	0.282064839	2.167902781	0.453774355	0.578351305	0.733476566	1.895170936	0.933487792	1.196432876	0.523839934	0.851367099	0.247328219	0.285685009	1.316404345	1.70888551	0.955258551	0.583372773	0.202675785	0.673097368	3.237222569	0.671615504	1.927404218	0.852597568	1.000275356	0.406474564	0.236334246	0.587454255	1.049732962	0.874854904	0.262205778	0.279799013	0.498339912	0.224064904	0.506119271	0.602692643	1.213721999	1.589670302
C1orf56	5.746123121	7.762868967	7.871053032	2.526180004	5.50227068	2.396869785	4.432411691	5.222885982	4.646437101	4.874456997	3.892382535	3.618406913	5.877903125	5.926585276	7.936707339	4.102183094	6.128132238	4.491934517	8.812226636	5.258280206	5.550559861	6.786260719	2.92792582	5.826842433	5.581757012	13.02296697	5.291326165	6.132538446	8.035198297	2.764910753	9.451172668	4.558223205	3.990273617	7.213686462	7.18051062	2.585257746	2.678962763	4.541264415	6.432300267	5.048613345	14.26326424	4.70161535	5.049320992	6.783793729	5.020182495	5.621445192	4.658610455	2.708929679	2.301844827
MLLT11	2.584937738	0.98502541	2.235545702	1.904947908	5.659854206	1.505102372	2.458614232	0.879525477	0.926430529	1.435880374	2.568036271	14.71385873	3.131621479	2.760292753	3.525528726	1.389654713	1.077194353	2.355796641	6.478915799	2.719793197	1.388009571	1.682480961	3.470635542	1.059165832	1.988067422	2.142596595	1.044882788	1.616536893	2.17527695	2.730040969	0.389957449	1.506101474	1.640618784	1.642600423	2.549537539	6.807594836	0.506850574	1.476616066	1.580500358	10.8814254	6.559154922	1.991205159	3.015256906	2.318080529	1.100244429	8.166165481	2.220409801	0.613362555	5.671139702
GABPB2	2.738783996	2.624056442	2.034234117	2.179302838	2.003055183	3.954625972	2.568553135	2.401493981	5.579407019	2.115115763	1.586152167	3.571361523	2.434632301	3.490533979	4.091707575	2.159962522	2.969092696	2.323336807	6.04596394	5.359167724	2.844814051	2.488030225	3.37154017	1.920658104	2.668618941	4.762680927	4.366562683	2.226057059	3.127619642	2.729297015	4.499903372	3.174425454	1.458356202	2.183791185	1.498532872	2.189938408	2.989028439	2.570022785	2.249920196	2.022600145	3.260757992	2.609477758	2.244408368	9.571493552	1.622817988	2.284073306	5.213916528	1.760910557	4.038458782
TNFAIP8L2	1.240276911	0.862064643	0.989485366	9.464447729	1.418291595	7.686056585	5.466401287	1.73411399	1.274726126	8.141995918	4.843119847	2.197627324	1.906939871	1.184153931	2.243148028	1.950258697	2.085126805	3.115414618	3.786131978	6.455131549	3.822643533	1.43272032	4.704472459	1.328273342	0.97664541	2.533977109	4.273957451	1.584328016	1.141738737	5.988860466	3.987989103	7.71878842	4.639368165	1.602453473	1.182199088	2.355007942	2.549312608	1.212651591	4.807391058	2.823335802	1.125947485	3.079939917	2.080401204	2.436789172	0.863708086	1.700325694	2.126219699	3.646925352	3.518731717
SCNM1	10.93567665	11.3737448	11.89859441	12.84003015	23.20511568	10.7966367	12.13674545	9.036152663	17.75497697	18.58758476	9.524163822	8.83762875	18.78115023	16.02187837	12.28874271	7.719623248	14.16272169	8.002898586	12.28637501	18.55833049	8.558789673	11.58230531	12.04503482	24.30676406	15.00937913	15.31889374	27.04201065	11.18030604	12.02512017	12.35602927	68.96244558	5.857828496	8.656196905	18.3956027	13.99502678	12.20444855	12.48961077	19.86424289	13.20965724	11.56603153	19.07805377	9.493368311	12.86148421	17.85201092	8.737091558	16.7467663	12.2521479	5.630415353	32.95895206
PIP5K1A	19.72079948	17.8685231	26.6644296	10.21036596	22.59625733	16.22582042	20.03622954	19.43234424	34.64681173	22.30069841	9.736356979	20.52189143	32.60740528	22.70382961	25.28561992	17.64163852	16.05909712	12.63077691	27.50578251	30.00811204	10.39751254	16.96859368	25.88507077	22.8317221	29.16439664	39.0996452	16.72078996	23.90517383	23.64678315	18.54102991	27.7972014	17.63462347	12.47205986	17.03645761	19.02331708	19.23243964	21.19242391	23.16494731	23.91398912	18.66042464	25.24953312	18.55124109	14.37988091	48.95627119	11.79547923	26.27899342	16.43713282	11.33092157	14.28220092
PSMD4	72.64783484	90.01587005	94.51596225	79.31988839	89.5644564	59.71352856	79.71106598	88.95491389	151.5504025	111.3736093	28.16482396	78.16356607	107.8460758	90.44650926	96.13872511	63.97250028	86.7692953	36.3435035	97.26673979	119.0736666	40.10347583	66.60160154	78.93276356	147.3017296	111.1031465	139.210861	118.7688714	86.52996355	90.91503859	82.74014203	165.013693	59.62737086	67.5558594	64.92290689	88.29683198	78.77004063	91.07642556	125.9780897	86.97297838	86.190435	101.3208423	61.12184025	74.40629253	131.5450587	63.25301384	112.3530353	87.56348014	70.76342975	152.771487
ZNF687	7.307114803	8.901512981	9.25068563	5.690951522	6.940639609	5.693431652	5.934510658	8.603587031	11.60897246	8.106650862	4.79432087	6.167802875	9.313593848	8.704792552	8.827298939	6.956893692	8.916196973	5.643710019	7.823723527	10.99934981	5.275133878	9.607652853	6.187355148	6.916391791	9.264155511	21.8596484	4.151771309	8.500868831	7.876219136	6.147439598	6.46658514	6.705073419	5.351694043	3.314988644	6.084836125	3.611316724	10.46484097	9.333825587	7.583267204	5.529552315	14.47205317	7.826443565	6.390866131	15.2887176	5.630832943	6.976271231	5.532170937	2.667221862	2.309679758
PSMB4	149.1767987	203.1592532	198.8767224	178.9819441	341.5740963	139.2486955	184.2136513	244.4941899	226.4254219	300.3419689	59.79945675	130.1806292	334.5557063	247.6095042	235.2560187	120.7957848	201.5784666	94.99018784	226.0713391	257.9418525	114.5326736	192.5277361	207.7488009	455.3626629	299.0362976	375.2299225	430.5706377	224.5394499	246.3512133	195.1625123	823.1185064	179.1280451	344.9983344	427.2262976	293.609735	265.6281921	219.6793696	354.7817392	423.8442176	229.8895279	202.187484	212.074835	240.8707228	372.4470926	200.3344881	467.8920254	210.2247609	280.2388856	677.1450237
CGN	10.72194597	1.547132876	8.575340365	8.615042337	3.415534399	2.734009516	3.894167385	8.449650416	14.32545228	5.578251049	10.77377308	2.894990852	19.32222112	2.328679279	12.17622021	4.758811506	6.732283937	9.605449649	16.76864492	9.877466452	9.734009266	13.33785306	8.71539742	4.044432405	9.548211605	12.45678581	3.461911963	11.35461523	2.773772989	1.170305897	9.070985507	18.155827	11.98791907	3.559742539	14.39829043	11.20129493	14.69770309	5.289690554	5.050175426	15.14688945	23.26798451	8.787389507	7.8802828	5.308702949	4.950395399	6.861590532	6.213918982	5.743976268	0.807316423
TUFT1	7.338695026	7.760695484	6.072392676	4.343865314	5.648375888	2.809962889	5.146974316	11.55650405	23.03182581	5.83847022	10.40341311	4.781924466	7.902691484	8.115466669	7.061699521	15.19622955	8.319376147	5.403209986	9.174627776	21.93562271	6.358861399	7.256882104	6.401280778	18.3695575	9.25915376	15.80452975	13.82082783	13.35477516	14.71525579	2.218478411	9.840974632	8.846691855	5.444017658	6.373972499	10.52732668	5.094658114	7.034322361	9.628446573	13.643286	12.20998035	8.666275103	7.835313536	6.505470313	15.05133878	5.234312495	14.22452983	6.077505524	5.081919562	5.788393758
SNX27	7.698234222	9.301601637	5.431145021	7.505519864	6.60482856	5.604802946	8.242161705	10.30023276	13.61488307	12.93717707	3.799285341	6.546731026	6.485584888	7.545863787	11.7388158	6.206883059	8.637922466	5.743655199	8.353422058	13.00322352	6.746284106	7.724945578	7.167115501	7.594771976	10.00184777	17.77500857	5.482609023	12.50935471	7.972964528	8.240262334	5.901380089	4.830010611	4.041444458	3.820213832	6.821100312	5.289761863	10.06561326	7.309804721	7.814444541	7.388195465	10.48548886	7.235293364	7.652836218	16.96041974	5.880137525	7.705245844	7.96719469	3.898973578	3.236320304
RIIAD1	0.015210919	0	0.074544666	0.050022649	0.036584359	0.013174325	0	0.013997422	0.098720053	0.134063116	5.775946021	0.011550853	0.026580774	0.014868396	0.061718673	0.035601363	0	0.593469325	0.177599204	0.209948373	0.242987976	0.294538779	0.027617137	0.015451656	0.01529826	0.192044863	0.416299449	0.91251277	0	0.01395407	0.057487831	0.124892243	0.031912255	1.103280704	0	0.025089524	0.048398381	0.224240636	0.141560193	0.102814597	0.209568353	0.089957344	0.062100875	0.014493151	0.043610079	0.805400959	0.074751879	0.057267511	0
OAZ3	2.929593141	1.755377369	2.159138305	0.697052715	4.62091495	1.447665891	1.793319474	1.03655392	1.191752116	1.331046156	2.702332517	0.51736549	2.301748042	1.398513995	2.847326172	2.63993841	2.237348037	0.810965137	2.868517155	2.641974635	2.088017787	1.736051698	4.453121735	1.171927949	3.147410637	3.164722035	4.674722473	3.338715184	1.589928814	0.416670801	15.40644856	1.533157724	2.496611348	6.63789379	3.824756277	1.524575663	3.126413582	1.331732485	2.075077766	2.288900663	7.895188172	1.871344789	5.092023587	4.323350587	1.423743067	4.915697946	1.36604716	2.325623324	0.845471213
LCE5A	0	0	0	0.092878783	0	0	0.024780087	0	0.078555831	0	4.264354853	0	0	0	0	0	0.037347793	0.522942725	0.059955379	0.055688344	0	0	0	0	0	0.022286021	0.023422957	0	0.025028698	0	0	0	0.029626294	1.220382653	0	0.023292293	0	0	0	0	0	0	0	0	0.026990781	0.029908316	0	0.053165285	0.111381869
CRCT1	0.026405326	0	0	0.405237442	0	0	0	0.024298763	0.293781663	0.019393856	4.03783622	0	0	0	0.026785064	0.082402703	0.47139501	1.15246116	0	0.026032782	0.210906947	0	0.023970923	0.026823234	0	0	0	0.58149496	0	0	0.024948936	0	0	1.548488052	0	0	0	0.021626085	0.022340072	0	0	0	0	0	0.252349077	0.055925288	0	0	54.37980372
LCE3C	0.110233943	0	0	0	0.088375951	0	0	0.050719851	0	0	5.559877232	0	0	0	0	0.043000675	0	0	0	0.054339343	0	0	0	0	0	0	0	0	0	0	0	0	0	5.146043393	0	0	0	0	0	0	0	0	0	0.05251613	0	0	0	0	1.695466363
LCE3B	0	0	0	0	0	0	0	0	0	0	5.435641039	0	0.075426973	0	0	0.067349506	0	0	0	0	0	0	0	0	0	0	0	0.065554258	0	0	0	0	0	2.731058947	0	0	0	0	0	0	0	0	0	0	0	0	0	0	0
LCE2D	0	0	0.038923769	0.174130057	0	0	0	0.036544025	0	0	1.964692962	0	0	0	0	0	0	0.131306005	0	0.039151896	0	0	0	0	0	0.031336539	0	0.030156447	0	0	0	0.036229411	0	0.490282589	0	0	0	0	0	0.029825009	0	0	0.032426198	0	0	0	0	0	0.187937842
LCE2C	0	0	0	0	0	0	0	0	0	0	1.579256971	0	0	0	0	0	0	0.309602258	0	0.038464588	0	0	0	0	0	0	0	0.029627054	0	0	0	0.035593407	0	0.662304122	0	0	0	0	0	0	0	0	0	0	0	0	0	0	0.061546204
LCE2B	0.032307874	0	0.031666459	0	0.025901632	0	0.028346923	0	0	0	3.404336085	0	0.02822868	0	0	0	0	0.555485271	0.034292667	0	0.086017431	0	0	0.032819199	0	0.025493863	0	0.024533799	0	0	0	0	0	1.171679853	0	0	0.034265929	0	0.027333887	0	0	0	0	0	0	0	0	0	1.044795897
LCE2A	0	0	0.031726843	0.177417204	0	0	0	0	0.030011495	0	5.074646164	0	0	0	0	0.075761212	0	0.727788982	0.034358059	0	0	0	0	0	0	0	0	0	0	0	0	0	0	1.698428921	0	0	0.03433127	0	0	0	0	0	0	0	0	0	0	0	0.689348326
LCE4A	0	0	0	0	0.024918077	0	0.027270514	0.028601473	0	0	5.072355642	0	0.027156761	0	0	0	0	0.472731384	0	0	0.110334823	0	0	0	0	0	0	0	0	0	0	0	0	1.079222565	0	0	0.032964759	0	0	0	0	0.030635552	0.025378623	0	0	0	0	0	0
C1orf68	0.050337927	0.025939223	0	0	0	0	0	0.023161034	0.023335506	0.036971575	9.646193781	0.009556392	0.032986693	0	0.025530921	0.00981805	0	1.256617506	0.053430374	0.037220793	0.312716073	0	0	0.012783652	0.012656742	0	0	0.038225374	0	0	0.023780765	0.022961637	0	2.097450952	0	0.041514738	0	0	0.010647027	0.009451313	0	0	0.02055122	0	0	0	0.037106779	0	0.307706205
KPRP	0.01180242	0.008109077	0	0.004312606	0	0	0	0.003620282	0.018237769	0.008668495	6.622642349	0.002987503	0.017187076	0	0.051879324	0.033762331	0.005202469	0.848121808	0.016703316	0.023271806	0.041897479	0.003312142	0.003571437	0.007992808	0	0	0	0.020912419	0.003486445	0	0.033454366	0	0.00412688	1.891213596	0	0	0.008345146	0	0.006656912	0.002954654	0.004516883	0	0.006424688	0.003748497	0.007519518	0	0.007733507	0	1.858728057
LCE1F	0	0.06377791	0	0	0	0	0	0	0	0	4.413486816	0	0.108141114	0	0	0.048280146	0	0.81846379	0	0.061010936	0.054920627	0.052100016	0	0	0.062239378	0	0	0	0	0	0	0	0	1.862284317	0	0	0	0	0	0	0	0	0	0	0	0	0	0	3.709637462
LCE1E	0	0	0	0	0	0	0	0	0	0	0.796174845	0	0.018994838	0	0	0.016960682	0	0.086257222	0	0.021432974	0	0	0	0	0	0	0	0	0	0	0	0	0	0.184522277	0	0	0	0	0	0	0	0.021428083	0.017751116	0	0	0	0	0	0.017147176
LCE1D	0	0	0	0	0	0	0	0	0	0	0.904572104	0	0	0	0	0	0	0.080957291	0	0	0	0	0	0	0	0	0	0	0	0	0.115671306	0	0	0.661250349	0	0	0	0	0	0	0	0	0	0	0	0	0	0	0.193123164
LCE1B	0	0.042473421	0	0	0	0	0	0	0	0	1.416640325	0	0.018004365	0	0	0	0	0.054506266	0.021872001	0	0.073149683	0	0	0	0	0.016260088	0	0.015647755	0	0	0	0	0	0.524701477	0	0	0	0	0	0	0	0	0	0	0	0	0	0	0.357567077
LCE1A	0	0	0	0	0	0	0	0	0	0	2.662379921	0	0	0	0	0.043686578	0.037024379	0.222177553	0.118872389	0	0.099390515	0	0	0	0	0	0	0	0	0	0	0	0	0.691322698	0	0	0	0	0	0	0	0	0	0	0	0	0	0	0.927505782
LCE6A	0	0	0	0	0	0.055755021	0	0	0	0	4.529031871	0	0	0	0	0	0	0.851396525	0.102493235	0.031732924	0.028565241	0	0	0	0	0	0	0.024442041	0	0	0	0	0	1.53983957	0	0	0	0	0	0	0	0	0.078845078	0.03066821	0	0	0	0	0.380812804
SMCP	0.026060046	0	0	0	0	0	0	0	0.048323354	0.019140258	5.374776498	0.019789452	0.045539406	0	0	0	0	0.499762879	0	0.179846607	0.277532122	0	0.04731495	0	0	0	0	0	0	0	0	0	0	1.58856501	0	0	0.027639444	0	0	0	0	0	0	0	0	0	0	0	0.123329125
IVL	0.026114552	0.02691375	0	0	0.015702276	0.005654517	0.02864113	0.042054575	0.635570582	0.03356551	4.438011876	0.004957711	0.011408664	0	0	0.025467277	0.25036883	0.509442789	0.02078915	0.038619165	0.104292225	0	0.047413912	0.006631964	0	0.005151692	0.027072543	0.099153718	0.005785696	0	0.043179849	0.017868223	0.006848487	0.594439039	0	0.005384304	0.013848627	0.005346985	0.005523516	0.009806396	0	0	0.127939928	0	0.199656176	0.076050482	0.006416811	0	13.77480946
RP1-20N18.10	0	0	0	0	0	0	0	0	0	0	0.097694965	0	0	0	0	0	0	0	0	0	0	0	0	0	0	0	0	0	0	0	0	0	0	0	0	0	0	0	0	0	0	0	0	0	0	0	0	0	0.059965465
SPRR4	0	0	0	0.025567714	0	0	0	0.021463203	0	0.017130677	5.379929163	0	0	0	0	0.036393333	0.015421676	0.601530061	0.074270449	0.045989738	0.186295023	0	0.02117362	0	0	0.018404718	0	0.070846486	0	0	0.044075007	0	0	0.971848106	0	0	0.024737513	0	0	0	0.026778788	0	0	0	0.089160414	0	0	0	29.82113338
SPRR1A	0.062493467	0.257623956	0.061252772	0	0	0	0	0.402555054	2.433525001	0.09179885	8.632831934	0	0.218412156	0.061086225	0	0.292533629	0.330563035	1.363764514	0.066332675	0.123223532	0.110922961	0.052613092	0.453855732	1.333133112	0	0	0.932918236	0.189823961	0.941491778	0	0.05904663	0	0	2.796825327	0	0	0	0	0	0.281606517	2.726510864	0	0.153083418	0	4.359811016	0.06617917	0	0	568.6291181
SPRR3	0	0.041346221	0	0	0	0	0	0.092294713	0.167381944	0	4.407786074	0	0.017526548	0	0	0.015649632	0	0.543862205	0	0	0.124614643	0	0	0	0	0.015828562	0.033272133	0.03046496	0	0	0.056858572	0.018300026	0	1.006074828	0	0	0	0.016428601	0	0	0	0	0.032757931	0	0.0383402	0	0	0	163.8970954
SPRR1B	0	0.03149733	0.05991054	0.033502105	0	0	0	0.056247694	0.085007112	0	3.986193264	0	0.026703261	0	0	0	0.020207463	0.323364928	0	0.030130833	0.027123076	0	0	0.031045718	0	0	0	0	0	0	0.02887637	0	0	1.41493369	0	0	0.03241427	0	0	0.022952973	0	0	0	0	0.554939824	0.032364493	0	0	815.7398692
LELP1	0	0	0	0	0.027495109	0	0.030090836	0	0	0.025188907	6.985156806	0	0	0	0	0.053512669	0	0.839129987	0.036402364	0	0.182618504	0	0	0	0	0	0	0	0	0	0.064807786	0	0	1.376077093	0	0.05656837	0	0	0	0.051513792	0.039375466	0	0.028003284	0	0	0	0.033708029	0	0
PRR9	0.061729679	0	0.030252074	0	0	0	0.013540403	0.014201253	0.028616461	0.045338448	4.561125962	0.070314336	0.013483922	0	0.015654355	0.01203993	0	0.500058639	0	0.030429377	0.095871364	0	0	0	0.046563099	0.09742071	0	0	0.01367625	0	0	0	0	0.976451352	0	0.025454877	0	0	0	0	0	0	0.012601037	0	0	0	0	0	24.06467082
LOR	0.014127939	0.014560304	0.013847454	0.092922323	0	0.085654421	0.061979258	0	0	0.062259079	2.296569223	0	0.012344145	0.013809803	0	0.011022212	0.009341325	0.242908654	0	0.013928612	0.062691066	0	0	0	0	0	0	0	0	0.012960575	0	0	0	0.87211053	0	0	0	0	0	0	0	0	0.01153589	0	0	0.014961168	0	0	6.842052653
S100A9	0.716646457	1.206344686	41.06808202	1964.546592	6.339141632	12.041473	7.147195111	4.110720342	9.124998891	67.6539804	16.08515281	4.861576228	4.070057159	5.323867252	5.549071688	3.652832024	1.611066824	2.274767529	7.023544899	290.7629141	43.20606573	1.709471382	20.62326571	4.48926282	2.522665068	4.825595788	818.9334454	17.21497259	2.879092385	29.69398402	398.8460769	14.97193581	13.63184568	10.24852168	4.739702111	98.09182348	281.6601756	7.434532628	153.0742098	5.077231532	1.755305414	6.357368747	5.851635046	2.617513407	2.967817825	15.86126942	33.45763498	99.44742037	4694.308419
S100A7A	0	0	0	0	0	0	0	0	0.004631545	0.007337981	0.844131139	0	0.008729435	0	0	0.003897301	0	0.079282262	0.005302331	0	0.026600026	0	0	0	0	0	0	0.011380246	0	0	0	0.004557341	0	0.254402065	0.004653307	0.004119846	0	0	0	0	0	0	0.00815786	0	0	0.005290061	0	0	1.272669736
S100A1	0.855700112	0.688302493	2.618417108	2.379364968	3.413395859	0.84958829	0.897286983	0.749022668	1.973739373	2.682553581	9.279488363	0.935079091	2.115328958	1.387251849	3.514365847	1.22120598	1.283365499	4.140471613	10.89922769	3.148170171	1.463260544	0.948835003	5.60818924	2.014099571	0.734670104	1.202230839	6.594762562	1.854300064	1.18372466	1.761452885	1.656446877	6.549885236	1.7514582	2.818243473	1.866365532	1.61797782	0.597661985	0.820474978	4.308445268	4.247797964	2.587917947	2.180587571	0.664621847	1.034066447	1.077064409	0.154711455	1.579519996	11.74713055	2.617424016
CHTOP	23.03114888	17.92786926	18.54245441	14.41070423	21.78922518	22.32900021	18.55264278	15.86134665	33.24686877	24.10081157	8.227463702	17.66193568	16.3606764	18.1699537	14.76427525	17.79981502	13.45510586	13.67489709	23.27619856	36.02524398	19.93541872	20.8916958	24.71393411	21.99907143	18.55814099	42.80273699	15.71789403	18.62820102	23.96468915	18.86626371	26.70992842	21.27045237	22.49084704	11.9673291	17.27307857	17.7667162	18.75104962	21.16112175	22.50382229	20.88959869	21.5506767	20.2259782	18.68502117	35.16294533	15.90778313	18.86664206	19.63258089	9.004649746	12.13444017
S0PIN	24.05144551	39.86684855	39.59661698	29.41689914	53.01997194	25.84974231	27.46479734	39.70773736	36.04518653	39.58578226	14.41337907	22.83634972	19.9682159	34.45790873	27.77946527	19.90070735	36.04326587	16.20462829	31.81678156	59.67920269	26.40126397	44.58562655	37.84961348	102.6608528	45.12343891	65.4167885	106.1781889	40.70700224	53.81683985	29.48812029	241.6851066	20.22928144	42.58159877	54.62656361	58.40764961	25.33527133	36.42687283	65.08639795	41.92958672	29.63554404	42.22014449	41.47874965	40.51975381	68.65701222	34.92661478	91.49295211	43.58826747	44.08732812	136.1642754
NPR1	2.080066096	0.880086205	0.619265825	3.358585271	0.712379387	3.700580508	4.247480391	1.79465589	2.923572938	3.953904126	7.950201237	2.47559112	2.377035987	1.926066341	6.643070743	0.528931777	1.388682392	2.411458372	0.839045135	2.312391971	0.826991854	2.572154409	2.275908845	0.433733718	1.221548057	2.661237617	0.684296565	1.377999105	0.674961166	3.932838853	0.261681848	1.858164195	0.780788907	3.047530409	1.160949577	1.391889359	0.104033911	1.58780628	2.135713267	1.635858186	0.811515781	0.739341618	2.33682299	0.464553724	1.414390787	0.455213189	9.334657074	0.898799337	0.546125353
INTS3	12.26677933	6.122976274	10.81737342	10.10001197	11.21966616	9.182721286	8.345986845	6.663843998	43.80902391	10.15069503	7.970172276	11.22315772	13.10699286	13.6816987	10.68820394	8.562707126	8.152604949	10.69619231	18.47433529	24.3724845	6.161778552	10.05509655	9.852690454	12.60335806	10.85192739	20.96177912	6.215840074	11.61981691	13.85712824	9.44198224	9.639271065	16.4336551	7.017478641	5.551077237	7.550341814	14.41774513	5.181061645	10.78744538	10.74752138	20.08486194	15.31196806	11.12572643	11.4861248	18.78818901	7.041612708	11.54847865	6.975261312	8.133562138	7.401053324
SLC27A3	9.753816624	1.280523494	7.755243415	8.141109649	3.903389853	6.761805888	6.782479137	3.34818817	31.99673817	8.665003197	8.997334099	11.47599788	5.640276889	3.639603203	7.188608621	1.698751081	3.302192469	6.503612274	4.106845136	7.645080895	3.818103061	19.71151989	5.400924362	4.966427244	2.185840258	14.6076709	4.558204124	6.364936308	7.496124981	8.164474649	3.755169334	10.24608719	3.362441856	4.912346529	5.259197636	5.343869622	2.562630622	6.39736639	8.09122517	3.474246299	6.830679261	4.507813316	5.218094594	1.31883669	4.080563931	6.728897208	6.559562437	5.653069489	5.580051389
CREB3L4	115.5186938	100.4069671	89.18310325	11.91875468	52.95262617	12.94436705	11.89194458	38.68058597	100.9114125	22.04302832	22.59607951	8.682162871	53.09057183	32.18516185	55.68583663	112.2856106	84.15617197	52.11548485	115.5858976	140.0058688	15.08746013	40.57071318	89.71535771	27.46983662	71.13528975	58.75272167	33.07898992	54.81651753	34.13811635	5.904085014	107.1791137	73.78073988	87.80443321	42.07075744	130.8562915	94.63127566	97.7325285	103.2015523	63.0643352	54.58585955	64.67944012	30.52118395	50.22453933	203.3496689	37.0107077	92.4782848	65.15674566	42.13938732	3.374369315
RPS27	2350.960313	2498.867367	3406.416712	5823.388369	2794.617245	2155.676663	1949.1493	972.1411958	2978.692963	2016.801502	1043.033569	801.5058508	1657.007552	1621.915039	1211.555031	965.7309367	865.9400594	920.4251845	3666.857215	2926.118398	875.4921555	1159.876238	2389.842337	3286.610794	1716.323933	2204.821921	2955.207023	949.316841	1306.328822	1617.52884	7416.510678	2167.193607	2622.749539	2944.906455	1478.740419	5645.21311	1957.272533	2430.026118	4138.720599	3240.318186	1880.106709	1547.946249	2085.514633	3868.723097	1869.284695	2238.45106	2836.355254	4107.16102	3450.763051
UBAP2L	37.80563333	42.31173317	44.71335953	13.82188266	35.62752122	29.41835393	27.55595258	38.04897868	63.68187757	39.10514358	10.580147	36.84989936	31.82890065	48.21616887	40.24327846	29.71470213	33.16668986	24.42922278	43.99396389	39.6089003	22.69104035	34.3160361	25.04685657	39.98228823	47.82503065	57.66929296	17.69723277	37.54163369	44.20373445	36.57101726	15.73780255	13.62689176	11.37302498	13.59008151	27.31744206	21.91832126	38.81488129	34.0385835	25.53070512	27.33699581	48.00131921	43.13259852	35.73983076	69.59188646	37.5468031	40.15522814	28.61399428	9.277602785	12.76600031
HAX1	62.43234399	63.07077436	71.05465904	51.08779437	102.5323252	42.89831636	53.22024633	58.49421216	84.45917296	89.82122838	20.65428997	33.00195544	63.91704032	92.00254003	83.79414342	54.56553339	65.98980309	36.44375626	134.1510055	114.5338137	37.54845676	57.11735371	65.67225743	149.0517726	84.01590075	85.29272432	202.8489749	64.30854562	80.48891805	56.03264989	431.8394883	56.75645372	118.0505639	187.6461955	140.0510272	88.83709706	63.83076842	110.6991109	120.8061919	73.71097934	71.52478886	64.50432695	70.73666462	110.7714961	66.79185981	156.7800492	63.83941905	69.52219205	264.5970882
AQP10	0.031101262	0	0.00609676	1.295542303	0.024934276	0.010774842	0	0.01717204	0.046137058	0.027411442	4.408224693	0.009447058	0.005434883	0.024320733	0.025238826	0.029117171	0.028789606	0.514172498	0.059421472	0.367949564	0.13248786	0.015710444	0.028233923	0.006318698	0	0.024541736	0.278572487	0.014170516	0.027562017	0.022825141	0	0.017024202	0.006524993	1.195116058	0.133267295	0.025649859	0.283681228	0.005094416	0.047363473	0.028029547	0.021424874	0.012262187	0.06094829	0.011853466	0.017833617	0.032935534	0.036682247	0.023418597	0.029437334
ATP8B2	5.920222173	15.85447005	3.703248564	12.2261043	13.77645344	21.45094421	12.71964554	10.22406418	57.43513561	11.21511554	7.081368738	6.967309451	5.227184464	12.74860461	27.6282751	5.582828518	12.13176616	9.499550803	23.87890964	16.72191337	9.961377502	8.530886161	3.355574777	2.325985075	2.43719945	26.77491873	6.971348791	8.975115021	1.470602354	18.00003799	1.584739024	7.353504556	31.85818741	7.243100081	8.98613826	2.530105385	7.640580758	9.24240429	8.499090606	4.07986124	14.62665468	10.41064009	6.962472078	8.434995327	5.353222033	4.302775562	16.16318525	5.878937178	1.110867
IL6R	1.696281798	0.898633073	1.262996568	18.31736074	2.016037531	8.889744278	5.68432801	3.29717695	26.44091834	8.762576586	3.938860241	0.686997777	2.293368931	10.39357202	14.39028673	3.837831705	1.625297519	2.879110258	3.13980315	13.01792039	3.995939579	2.88625588	1.566911097	2.699567584	5.755579024	7.737592197	6.43182195	6.022499587	2.312893994	6.702242143	6.143771875	4.438931252	5.40683469	4.282572375	7.440350551	2.748831677	4.769158398	1.240587212	10.70807861	1.41029295	3.543161247	2.994875845	1.652358705	1.783533054	2.232559211	4.478204497	3.319828726	6.33030251	3.520899523
TDRD10	0.802305406	0.03039922	0.161901164	0.8859544	0.458766083	0.705103426	0.921336694	0.342006202	0.169556485	0.320630738	7.099353353	0.506218317	0.376275433	0.20182619	0.616366724	0.092049351	0.183327809	1.217155957	0.958043286	0.988732406	0.534020367	0.19866438	0.283837581	0.08989006	0.053398605	0.35844193	0.513720108	0.443498775	0.104559572	0.579068658	0.156069966	0.543575282	0.29085111	1.879981567	0.428630581	0.262725089	0.037541031	0.144946735	0.334401822	0.279124649	0.291244867	0.30236679	0.226397143	0.084313951	0.1634967	0.112450143	1.565529463	0.166576965	0.288490639
CHRNB2	0.502754774	0.019241305	0.092803494	0.036546421	0.037419817	0.018480247	2.109638949	0.033133799	0.139715695	0.073459631	2.926933933	0.130636088	0.027964579	0.037802587	0.03111314	0.088434903	0.014989718	0.267207292	0.140133813	0.04864583	0.100598294	2.849480413	0.036318619	0.027093459	0.022800815	0.091550638	0.011059903	0.044557821	0.021272589	0.044041573	0.013860153	0.03528177	0.005595603	0.56080785	0.031055791	0.234261777	0.026873398	0.014198569	1.756695493	3.279067503	0.80995248	0.017087878	2.331330224	0.062261317	0.010195652	0.002824435	0.823135187	0.008786295	0.014725909
CKS1B	15.85730739	25.08933937	16.19921405	17.38278812	14.50356858	17.60294842	25.67083216	29.18448692	46.59137366	49.3753533	62.42241376	29.34106013	26.92975337	29.25395318	22.65542667	9.234999843	16.24401794	12.70165675	31.29233117	33.46907585	7.928443328	32.52942636	37.30629635	69.65127506	25.83185102	47.05541732	24.63537589	24.76169508	23.94911423	32.16741931	103.1906741	9.576492436	20.1484483	24.64392411	7.073555304	20.07726597	12.79142688	60.91183755	27.96570895	15.09629712	35.89947906	11.44733453	18.78367628	29.15405939	15.36787345	103.1203274	37.09833953	18.49893164	226.7194971
FLAD1	6.789105504	8.212522999	10.94711193	7.725069246	15.75381844	6.852389352	6.971114662	7.564204941	18.08827777	13.044325	5.806765235	7.654371748	12.46697152	13.4951899	10.43888427	8.117543934	6.527329527	6.359834848	20.34876024	13.37342533	4.89210599	8.01500054	16.25671465	15.3419398	14.39762811	17.73225376	15.23799471	12.56806917	11.2371773	7.553074091	41.229807	8.8839528	14.43676467	12.7267483	9.98249994	12.70994012	6.93045686	18.21234487	18.61800552	12.80995867	14.88925941	7.40523184	10.65196656	10.72163898	7.471332053	18.6515604	5.63204217	7.904002383	15.74225823
LENEP	0.257078464	0.143070827	0.282211591	0.693251464	0.148394208	0.120235409	0.130825151	0.184524026	0.567276189	0.071750002	1.301583754	0.277212394	0.727767907	0.19600582	0.412025347	0.3650287	0.064592036	0.652811424	1.217008036	0.85159678	0.264655257	0.337636586	0.695464838	0.219363609	0.243041335	0.474688626	0.072490496	0.156175212	0.264275361	0.14621868	0.408070756	1.61827492	0.167197371	0.349125117	0.138893343	0.801427932	0.059984979	0.252658152	0.626399217	0.714371714	0.531284587	0.172307644	0.10495617	0.837720559	0.019654675	0.043558446	0.475029102	0.091947976	0.024332468
ZBTB7B	46.59040662	43.15988339	50.66859264	18.89801425	28.37312295	24.52517327	20.58525189	37.62920725	59.27942165	33.5147337	7.310554528	14.92716048	67.48522069	71.43812686	39.39709036	63.43362645	33.26852269	22.8478118	41.54845391	27.56531617	13.65366658	16.2089036	24.51861872	21.67512317	63.59859798	48.79778811	8.733029633	30.21831958	60.61927022	13.55734908	17.20986397	21.02804206	26.0494988	8.180190898	27.39599606	11.89394585	49.83860523	36.71661971	34.02931428	19.92711073	46.45705549	29.6723412	23.81376153	34.30593227	23.29282813	29.96552099	24.52050039	8.695049847	4.548195699
DCST1	0.421261139	0.88898041	0.573000972	0.772785851	0.873044574	0.429391155	0.65876863	0.833323766	1.99803828	0.747196864	6.829219966	0.670260123	1.274482977	1.033639499	0.880801085	1.187185301	0.547597662	1.47246814	1.47221865	1.316585345	0.994414983	0.878202466	2.432421821	1.024699033	0.590846293	1.049250816	0.746277189	1.3513943	0.942195361	0.323358772	1.608351625	1.432689696	0.802633685	1.992331416	0.971679828	0.789382525	0.489343784	1.032697466	2.177225548	1.274126649	1.365435452	0.62707137	0.521808561	1.236914373	0.654548975	0.916489943	0.459111677	0.307490564	0.831804199
ADAM15	37.02595047	96.39685538	50.58768151	61.81773819	61.16030669	35.63571553	47.89139043	130.9141787	154.1898073	98.5774302	17.25419575	28.64385329	162.0423403	89.94897279	85.24696757	50.55964013	41.01648528	46.59186247	79.61796225	51.39515475	30.98278575	31.83827348	50.10561318	43.53508825	42.9399947	101.3771242	29.77475363	76.46053584	64.14860491	24.17268429	32.2247775	98.12348357	97.75755696	30.52313854	46.28849762	55.74808489	84.41984079	65.33339	99.55985354	49.6442114	57.1587207	28.84131528	39.94388403	103.3803687	60.00949484	90.69527628	25.80761954	42.01477887	22.7253347
EF04	1.412002635	14.37499261	17.61853817	10.5118388	16.83265162	7.709897445	4.061407557	20.17956237	13.66063267	9.613189335	9.727045522	8.009205423	20.82310052	6.432964044	14.04908099	2.605532517	7.915383507	10.20619283	7.975941857	25.29956125	11.43062543	4.1658336	7.044464126	23.04937922	8.730591564	25.529691	12.53522622	21.01590023	15.14641636	6.454130769	40.38333524	15.50284029	18.39238004	3.439117554	3.854386911	1.913843622	10.19655733	28.54890339	8.559687319	3.375014023	2.791205883	11.32774465	1.594068813	30.51073183	7.286843631	28.91739368	11.83868173	10.81698917	15.17560066
EF03	9.124359079	11.66642198	5.966436416	8.157354206	21.52372294	8.528990745	15.33082175	18.55926955	18.62593798	19.01346362	7.433712739	2.336239471	3.365834142	8.28917445	13.25654748	11.48816982	2.512293759	5.799086091	4.395885196	2.812753463	4.958937862	6.331376384	6.504780057	7.706165119	24.59475115	2.510646311	6.062533413	26.86661889	26.227167	1.676498502	11.03103741	3.346452129	4.220232541	11.71730166	26.2943647	2.699909598	5.675334235	13.29830308	13.64836041	11.73049038	45.75281805	10.97630693	2.179270849	10.33485094	12.90397533	25.00552215	8.050588251	2.648192493	5.848725353
EF01	43.82762477	42.235657	38.0014417	47.41323616	61.76615618	23.33954024	23.96257336	66.28517793	139.8291781	40.22912195	16.45810885	22.41777883	67.18305878	47.57611896	63.65390492	50.81122898	26.17584673	33.97832995	58.55589527	93.91114102	37.4046363	65.81801886	37.89041391	76.03217747	53.67166632	64.174522	105.7805284	72.87465939	41.06725598	8.305122112	195.4509178	58.65690495	78.22864934	92.30795317	48.13083489	41.16473196	54.31946714	55.42341237	75.28734296	50.08435773	72.8808189	34.7684414	32.54786453	95.49150255	49.87131653	49.98758726	47.57060489	72.47172551	65.09007548
SLC50A1	37.56839893	55.42432946	34.77828672	30.43105826	33.84425887	17.59540788	23.65054126	35.04501342	37.45080164	45.31574493	11.72978836	17.51214313	19.88415986	87.97382103	81.03784061	18.91850761	57.98919687	20.25193854	26.01911887	38.33977592	25.45683198	29.62832785	45.84858887	52.99371022	58.60122718	51.54004031	100.1389253	42.89300736	39.62196196	23.74711506	176.5086954	20.79781183	32.88693976	53.82119411	93.16929699	16.54772737	52.58568205	74.14325417	36.02841661	23.29766964	33.4183805	51.31621691	26.59066598	56.48566123	39.91484517	132.8559216	36.36700696	26.94884908	82.1285054
TRIM46	0.711548582	1.037320825	0.167381296	1.307563476	0.491630669	1.409598526	0.388208937	0.647639591	19.02138703	0.668939978	5.878470254	1.968784526	0.601361601	0.472957523	3.065602602	0.173604205	0.314788868	1.247355415	1.58192991	0.928543564	0.310000555	0.1655559	3.201554773	0.162960802	0.208184524	0.75748327	0.257507312	1.744782308	0.474651872	0.567303204	0.858103107	1.347862181	0.295849214	3.839316161	0.197639368	0.670051972	0.507688971	0.947252496	1.206192113	0.297317261	0.276276425	0.525374535	0.807063117	3.330692841	0.365968547	0.904216653	0.099182064	0.742787493	0.285719003
MTX1	7.667647006	4.62849245	6.549151458	22.45410087	7.2449731	3.059614552	3.604067318	3.855565918	14.11662155	7.64293737	14.99076788	6.072192531	12.70517918	6.932861292	6.389002606	5.661609096	5.938921742	8.819091847	19.88167965	31.91174794	6.245885836	6.916470676	14.79156963	13.24130021	7.518882839	12.85725677	8.948222153	5.739440808	4.513880037	4.974102629	40.82926602	27.85585307	35.47669017	10.60743858	7.423091415	14.02499316	5.57647096	10.29444972	39.17785993	14.58166593	9.589433103	6.046193373	7.75900137	13.56796749	4.763055596	10.99081727	11.70819663	26.26462128	13.30528
HCN3	1.768840961	0.679438287	1.246445023	1.382182311	1.487418851	0.708281795	1.700541072	1.465285277	5.390917995	1.293864443	6.05283998	1.384255996	1.397566423	0.72893081	2.13047773	1.284438815	1.048068456	1.639028697	2.236948836	2.397397808	1.307637724	4.097527236	1.994942333	1.500412766	0.637685516	2.382202	0.866446493	1.263879558	1.465389141	1.249236216	1.388762406	2.057401933	0.789815474	1.984761081	2.016830993	2.626434277	1.211213473	1.091680091	5.806244184	2.586556778	4.504267649	0.490022832	1.017784112	2.3615824	0.402812871	0.22889971	1.84122689	0.349250791	0.573981494
FDPS	67.40551556	42.8269741	44.07138417	54.22748959	58.04160457	39.29529321	47.35599857	53.99912434	145.45865	77.55427083	36.76419998	37.84275719	65.48998504	43.7135487	50.05650539	39.60709943	42.71678361	34.99405083	88.73315285	117.5856773	32.70156141	40.41752843	67.60130621	115.9206261	45.67120598	60.3941346	70.34100102	57.53426107	57.2175122	42.17947636	139.3768714	68.41719819	80.49879677	59.65179427	53.22506461	64.25900685	36.84289119	99.37642339	128.4761777	62.69269268	63.9713262	42.47958389	76.94143674	40.01967183	40.48894717	99.05660286	42.87764629	47.82147974	109.2449366
RUSC1	17.2958001	13.13090928	12.54104226	16.99438907	9.957830586	7.263059932	9.346807667	19.41840955	31.54338386	14.13300215	10.66640586	9.302508455	31.00183474	15.0441122	14.67951647	32.11484169	19.79142231	9.94661753	23.4534712	29.41206315	10.22569371	11.73167936	17.10974161	9.376334103	17.54571978	18.14477045	10.3735178	17.1297962	8.161439727	9.074307544	17.3715646	19.40682152	18.00352117	5.183599364	22.91915815	16.36713132	13.14699727	14.99318543	39.05303405	9.940613238	15.93680995	16.21968404	9.615421254	12.6748259	8.371913299	22.98953393	21.10838312	6.843692375	5.803944242
MSTO1	6.314112864	8.522897084	7.29324082	2.725736688	7.802211068	4.250756129	6.348939972	6.701654307	15.6887909	8.132744445	5.18778476	4.752373022	6.428237758	7.191482126	6.423810322	6.212103573	7.444553008	4.742028901	9.301760656	5.683322913	2.595189847	4.986536104	6.915588875	6.281600689	9.366325308	9.193211003	3.769110975	8.05494891	5.900946503	4.929512038	5.649085772	2.005082126	3.126113074	6.036214465	8.579592846	4.961604499	7.595618139	12.15786552	5.531116178	6.196881593	9.655158591	5.076188172	7.201200445	8.305501601	6.550442579	10.93706745	6.938227295	2.016059577	1.836377157
DAP3	36.379306	72.69204417	49.84199306	31.61282927	67.63339502	33.72630095	42.45563176	45.50277079	67.94145747	50.55936941	14.51802984	26.68694545	37.21745624	64.67278954	68.0456661	43.61334872	36.22669033	26.31695128	63.15112488	52.3975009	34.51913825	32.27053646	43.46202164	67.738999	65.22822862	64.99396064	71.4439473	46.21914335	46.71587782	33.48676063	138.4339468	29.21744702	28.28774213	53.01458159	53.15927997	42.95785305	35.07221157	57.26101774	42.27561261	48.33062231	36.87138994	40.32268368	41.44252682	72.83363446	45.10400289	79.05077555	41.27582007	32.9778043	56.49686665
SYT11	1.622291394	0.888217732	0.773746098	4.660247036	1.686730664	5.16869595	5.191590846	2.529212085	1.349673759	6.369846875	3.133997538	25.29039654	2.053419777	1.893709247	2.751273832	1.819393523	3.486116564	1.633149904	1.026254329	2.613310227	1.532943217	2.301743935	1.93295344	1.158726671	1.322038389	1.534448821	2.144299864	1.520660976	1.248341592	12.23151089	2.223948372	2.315828446	1.147175468	2.159897159	0.968100595	1.759029501	0.706680015	2.565389597	2.215043041	1.756872309	2.315768063	4.226029142	2.072722407	1.725155414	3.253036131	1.990237504	4.772833661	3.452654924	2.462052688
RXFP4	0.04748745	0.003915259	0.007447148	0.058302458	0.016751368	0.134904248	0.076664487	0.029715318	0.054594946	0.057199907	1.711067189	0.082219021	0.031533679	0.020423972	0.042389928	0.013337403	0.055261313	0.247454808	0.052420974	0.089889532	0.153404138	0.116740328	0.096565076	0.011577364	0.00764162	0.020984284	0.03465756	0.027406203	0.01178338	0.116750599	0.037689349	0.090111393	0.019925577	0.464623141	0.047773862	0.021931779	0.312265985	0.021779768	0.030534124	0.097007338	0.444895514	0.035573155	0.034121947	0.019908517	0.003630605	0.028161357	0.056008865	0.014302821	0.025469886
LAMTOR2	43.20293119	73.70644528	73.72364585	77.89716664	93.47417687	39.31709204	53.69383585	51.31334934	72.10885933	95.46179518	25.82170731	38.35622045	39.70336818	77.04980355	59.94562641	42.36369749	46.83424827	26.93876961	42.12449852	93.96661073	32.87000498	60.90268781	136.1917083	99.6960822	95.85860771	100.5794335	120.5577604	70.53902378	74.58996461	46.88108294	244.8340984	52.74645764	70.23087916	116.852855	85.63545154	52.72991736	54.10400151	99.52984393	71.3644617	57.45048743	48.23906917	51.40650943	61.60335909	131.7170116	51.3699003	104.8499077	62.3926667	66.62644702	91.4224638
RAB25	59.96955619	84.58218383	61.97079943	32.02282346	61.9768283	18.50934078	26.73407396	31.49826123	63.59317757	44.01931426	12.14624782	24.48357085	29.11221184	43.42895955	58.06303009	34.43839217	35.20275164	18.69246666	25.98758996	32.43587127	28.33737761	40.96308983	35.2142165	49.97301403	67.68305905	57.31668573	65.22521524	40.34814012	38.80053844	0.21966217	109.8963079	64.90078748	95.64863932	55.04058371	55.61691705	44.30399105	48.12526673	43.48703509	41.39781912	29.74418909	72.96250431	12.35538889	41.73286802	15.91334145	33.89027089	82.56213076	21.34586491	46.97908754	53.32573096
LM0	12.64756216	25.58253776	21.81677047	79.08454343	23.62777481	36.70352272	52.31567039	42.47668886	26.93819375	46.97995352	9.802158662	49.83978341	29.11925186	28.65650601	61.76698084	16.46750802	36.879925	23.1904382	6.645700143	53.02286612	27.97917566	25.36187769	25.29756442	24.36496404	26.43111865	35.83571324	33.09551501	37.9098724	21.70055373	55.37935193	23.66989206	40.1856944	27.76124237	11.21100251	23.00247537	24.95397865	28.66340464	38.17624888	39.37108893	26.75593275	16.91854786	37.29336817	22.69977434	28.75236601	31.29986123	27.47851915	74.39699093	40.47353765	45.67955809
SEMA4A	25.27053335	16.67673014	18.5492555	14.52036769	9.156044497	13.66429421	9.65906495	11.71076128	7.549922287	16.26084753	8.293215555	4.585435059	15.37966952	16.84068142	20.42572734	30.27285454	9.252126823	14.50450269	5.397942873	24.2257671	12.45566025	12.96200263	8.951328816	7.009743244	18.51760844	12.70810235	9.130067469	11.15606888	7.649498208	11.14295964	9.953035921	13.38996241	8.443202446	12.2812738	9.558965903	4.919544379	12.25343841	3.05590549	16.24465561	19.86494067	14.55094186	16.7683875	16.31637232	35.75793812	11.5815248	12.40095308	7.657142034	8.820902285	4.242459519
SLC25A44	8.464027672	9.302810192	7.617381108	15.122254	9.692892218	8.89737441	11.79253655	13.32375943	19.72295569	12.95433202	6.872850472	8.175554203	7.962487882	10.68440244	12.80839349	7.798483015	9.607681443	4.853163209	7.688764661	11.68928167	6.344174292	10.2443108	9.333571893	11.10353255	15.10164614	18.19280699	8.828354975	12.42099661	9.916758419	9.209619356	13.18964423	7.87174277	13.2544934	6.804796356	11.83455727	7.622833792	14.04377255	10.2847089	10.39727632	11.54351338	16.77257246	10.13408623	8.713117492	9.004678862	7.6670472	12.09758964	8.293531648	5.799774292	7.024134532
PMF1	46.06648629	26.97744067	44.75133193	33.87874544	53.31514153	27.23962435	27.44102075	32.00398104	56.33413489	33.90581117	19.48204258	23.42473565	39.50192255	40.31126752	35.61430819	29.88146258	30.79351091	20.56621774	29.33378231	72.12539294	22.05639678	39.84828235	50.1939392	63.0069552	47.52499754	56.53012154	61.85129347	28.07998363	45.73970282	34.72577182	76.09179169	39.93133236	66.55435635	38.80449789	62.635799	43.70603904	42.56274482	63.00862695	30.39565794	37.3744136	42.18692147	35.18164128	36.82011475	63.19661064	31.74903532	77.65768175	36.03830854	34.80433258	51.08687928
BGLAP	3.195569437	0.985001917	34.89675934	12.08449773	82.61342258	1.415451831	0.902590621	1.033921321	3.449818327	1.077067273	5.114216438	3.728617337	37.25345433	1.904118958	100.2578596	1.644984907	0.97444021	48.12579063	10.57060124	23.78687442	7.53674753	2.235809193	7.232525996	1.593427132	1.834428326	3.200930257	275.8061723	1.119133606	3.368564446	1.164578769	109.2951496	47.62349916	125.4215493	3.29331099	3.513600915	16.52272442	12.6129272	3.591161958	3.339369185	82.77142994	5.804922121	2.459405779	2.722466988	3.99018849	1.255037887	0.95031144	1.785542395	44.27841397	1.156669895
TMEM79	35.93155814	5.270238032	9.982209982	3.393091349	51.1654699	5.463039847	2.910207099	5.515554166	9.990233105	4.275642013	12.28849763	5.593586102	19.3401664	5.359495943	7.222242782	9.448276534	3.356767044	7.61381267	8.341062257	14.93670007	11.26661987	7.931803951	12.41294544	4.244504017	34.40494278	9.303799694	12.304706	13.33668714	7.220354971	3.810542586	15.59397533	18.28491095	14.03360255	10.37033863	11.4129148	6.820933601	3.282915441	5.669913966	5.445807447	32.76267705	8.153280779	7.964018057	34.32370292	31.48026285	5.563382172	49.22024346	8.715618794	7.147359287	15.92027793
TSACC	0.296544166	2.512871184	0.678199238	0.505667337	0.607566008	0.313915303	1.011841469	0.606414381	1.160866749	3.097629478	5.948855219	0.825694547	0.23031332	5.571878595	1.23665839	0.6426534	1.503230727	1.329130225	1.993492567	0.227391356	0.760286119	0.360619687	1.884432738	3.28014128	1.093572059	1.794003298	3.443133609	1.476234347	1.547589352	0.755670302	18.80374302	2.104177781	0.829526327	1.90682513	1.780174633	0.652176423	0.209677708	2.806509944	3.345192716	0.841361472	0.832259134	1.883669921	2.340660365	1.632516536	2.36166515	1.325919534	0.356234708	1.178483077	8.316413588
RHBG	0.083545105	0.028700627	0.129653574	0.06105479	0.027907988	0.024119743	0.048868309	0.160166762	0.464755098	0.577817689	7.573156444	1.998435645	0.261571495	0.068053181	0.035311073	0.325897435	0.041429716	1.04970058	0.133016391	0.199052117	0.15446732	0.087920516	0.265449721	0.028289115	0.04901448	0.192280429	0.127027837	1.22654693	0.148075769	0.044707798	0.296014356	0.228654515	0.102244477	2.331482843	0.032426308	0.086126739	0.014768075	0.039913901	0.329853286	0.224835586	0.055953444	0.0892099	0.113695175	0.218907719	0.192951405	0.022118095	0.020528522	0.229351027	0.274567416
TTC24	0.041364254	0.014210049	0.031533476	0.115877872	0.014738776	1.074779499	0.552459956	0.08035796	0.080963297	0.914796717	6.735784311	0.038391402	0.044173068	0.022462669	0.013986372	0.053785334	0.030388717	0.951300761	0.087810829	0.126873158	0.195785605	0.019346922	0.037550732	0.032681375	0.004622419	0.05440029	0.041928741	0.059331868	0.093679272	0.598709981	0.026055201	0.004192955	0.014463586	1.858303727	0.004281248	0.079599246	0.024372878	0.033877516	0.04277287	0.034517514	0.026384065	0.054361804	0.13134786	0.004379152	0.017569235	0.03406963	0.040655739	0.008651782	0.159505104
0XE	58.21136015	81.66243903	69.88036808	38.87321622	103.7612258	33.72307265	57.57086812	67.14319072	102.5089139	51.82775821	14.15619375	34.69769492	69.919629	75.90333036	68.50297745	65.76652258	53.90475495	35.36715471	38.97207905	33.88760164	25.98967622	51.90993898	88.19122467	135.4084477	144.3394737	127.2924518	130.9391112	76.08535961	106.1921116	35.83286755	413.0393869	64.66579747	105.5806754	132.5593266	114.2926928	82.42796838	28.01813085	84.34092291	134.9517004	58.0703378	88.44172489	79.96355929	63.08991156	97.81825718	55.73654811	143.9345418	17.23746114	52.19446657	209.0498741
HAPLN2	0.055428886	0.142813017	0.04753739	0.250639836	0.116649859	0.072011248	0.085108269	0.019127581	0.603845621	0.01526652	6.37929318	0.121013161	0.072645649	0.162542178	0.035141259	0.25405863	0.087042117	0.957598104	0.139730965	0.184433143	0.258257115	0.192494937	0.163535759	0.007038267	0.034841975	0.071074987	0.195371648	0.052614153	0.159643964	0.088985588	0.170208016	0.139061325	0.167165272	2.502042882	0.154897764	0.102855057	0.066136744	0.164562371	0.381024187	0.11447896	0.636392669	0.129756673	0.101833565	0.178244978	0.086079493	0.007337242	0.034049665	0.019564119	0.060114339
BCAN	0.07580863	0.01689268	0.032131281	0.098823355	0.031209678	0.106473396	0.161791981	0.07541705	0.083583683	0.189609501	4.810228141	2.312034649	0.044754749	0.14019213	0.072742148	0.065537627	0.071799675	0.5975116	0.056543562	0.088878894	0.218200133	0.036223918	0.020459868	0.079089735	0.022667113	0.066286953	0.037383165	0.127581352	0.036314487	0.310131831	0.042589261	0.114020851	0.058030024	1.245792963	0.040079654	0.032105357	0.023903624	0.033560876	0.156010008	0.146183165	0.04234269	0.056546391	0.051862195	0.027330799	0.029370975	0.082449347	0.02215166	0.649889779	0.142212845
RR0D1	17.2130666	15.68977651	13.99658813	7.862734865	11.69880522	8.457108593	8.930427809	8.571285741	15.15817728	11.14944764	9.68354219	10.48014796	6.184626887	10.22584824	13.01260941	16.02321164	11.65000604	12.52539985	14.07855665	8.023453578	8.646414465	19.54629099	11.38183405	14.23323446	17.47983915	16.51576175	11.65048809	11.77563573	11.98595213	9.28399591	13.80114649	13.68341592	12.61127759	9.646340132	15.78393511	9.465979139	14.78366321	12.88463078	14.58144055	9.852391865	20.7963089	9.645983664	12.8931261	14.86519058	14.18829437	12.21623251	5.83682496	5.302507549	10.54191985
PRCC	42.26427497	41.02406288	48.94654965	26.15701566	52.54791997	26.15650436	31.25942841	43.67005854	54.4344111	47.45965238	12.79793456	28.32508376	21.76150196	50.34896077	38.20323959	39.54230876	34.13530145	24.73378873	31.68012731	23.77266351	23.62320608	35.93926451	37.66901452	45.59804947	57.92668918	70.10953706	35.84647043	41.24979886	52.1623452	38.12357895	43.34690874	31.92957436	33.74756456	24.278626	32.92385536	30.30244186	40.74386559	55.03219263	35.28563798	35.84730384	63.6384456	44.97969419	44.21340721	77.75589946	31.07570251	48.31683804	19.19918915	17.03278973	27.59306032
NTRK1	0.04297107	0.011071534	0.038608127	0.34543599	0.043063065	0.096145628	0.11310843	0.105447799	0.18592374	0.207775643	8.508285046	0.187630144	0.05006072	0.017501432	0.058118721	0.078224515	0.066295283	0.933000692	0.133031919	0.264780025	0.200213016	0.009044309	0.091021957	0.014550386	0.032413358	0.141283744	0.160370741	0.059823803	0.076162142	0.321933719	0.050751242	0.107806855	0.11269074	2.254695029	0.096734337	0.103364151	0.04557538	0.046924675	0.063621988	0.048408793	0.028779416	0.031766353	0.05847863	0.058003101	0.037644175	0.060673856	0.172459718	0.134817972	0.155344841
PEAR1	1.998845019	0.871449515	0.840658414	3.455353321	0.57689979	4.016428453	5.809815768	2.65316804	1.997003543	3.5785729	8.488693959	3.118555507	2.036490738	3.159291294	3.947043059	1.196516826	3.405791937	2.845502424	0.648065056	2.969103514	1.720172496	1.609390311	1.744181106	0.797424883	1.58389038	2.00361248	1.217683031	1.40748258	0.635550221	6.34788205	0.629532799	2.004795028	1.036948994	3.318381092	2.678943985	1.051036736	0.614153896	1.581502441	1.650114482	1.388374221	1.318537634	3.348136244	2.571821366	0.824139559	1.938031425	0.769720629	4.676956472	0.608876643	0.718542143
LRRC71	0.138323728	0.044549039	0.064964247	0.199015081	0.078551254	0.054909951	0.080910145	0.074251649	0.48627141	0.050797146	4.697384596	0.194761924	0.120858967	0.15492689	0.204623089	0.1124127	0.068594237	0.72224656	0.110116104	0.139213247	0.225058261	0.053374932	0.219749527	0.038055585	0.205778685	0.156903203	0.074088977	0.144429465	0.071506656	0.097814366	0.144308466	0.168256921	0.087664852	1.509829652	0.107375	0.076052309	0.08557908	0.054283727	0.156037306	0.142842095	0.211750496	0.119298415	0.077650036	0.129050793	0.03580214	0.009155106	0.099133437	0.029836028	0.054551402
KIRREL	2.260127739	1.48116162	3.144612811	7.826518443	3.41956135	3.559946556	6.149242086	4.999249071	1.889531775	6.034437863	4.322941143	4.745846205	4.725886162	4.199875613	14.01741128	2.539086209	4.453584429	10.68892456	0.72950387	6.85815909	3.213794756	2.689770095	3.48501165	1.278191221	2.087178586	3.96099389	3.91083445	3.083878839	2.411180052	10.79496799	2.005876857	9.235088771	4.804266091	2.101720985	1.201261703	3.757457804	0.363676934	2.599535887	2.378857867	5.343072272	2.312480866	5.463527137	2.980008286	1.376464237	3.261292562	2.270279711	9.741402001	5.064231444	3.907539276
CD1D	0.67655399	0.068582847	0.206546269	3.987828384	0.391240729	3.967305133	2.364702191	0.785879521	1.151708436	2.916273663	9.306706254	0.564294776	0.40700909	0.639636597	0.843791289	0.173058345	0.704001423	1.422869858	0.376717238	1.148129724	0.925246215	0.308138362	0.614180009	0.450663324	0.435034623	0.358825876	2.060426368	1.625497677	0.324354221	3.54076693	0.618279904	0.586864898	0.639893019	3.602943482	0.557897127	0.530527128	0.999874947	0.735773285	0.4410253	0.424814792	0.19100859	0.951090431	0.769775039	0.338166026	0.42397749	1.104046019	0.643163378	0.814254386	1.600895342
CD1A	0.028523757	0.009798895	0.065234094	0.583664781	0.007622619	0.782315622	0.233582906	0.061245775	0.044076528	0.356146164	5.931778215	0.028880457	0.024922346	0	0.038578613	0.037089024	0.081725672	0.584735206	0.030276078	0.056242648	0.210951354	0	0.051788095	0.019316795	0.009562513	0.007502616	0.039426836	0.028880312	0.016851884	0.209335162	0.026950524	0.026022214	0	1.166501558	0	0.007841379	0.090757415	0.01557406	0.096529429	0.057125799	0	0.018743272	0.108689047	0	0.036345918	0.080549371	0.065415427	0.2147779	0.164986108
CD1C	0.146217031	0.081141733	0.352773305	1.269935968	0.216413629	20.78844239	6.079010242	0.507158034	0.260703293	9.500032089	7.40727857	0.059787618	0.186719812	0.59368631	0.171138222	0.105299372	2.565685275	0.743781603	0.322337818	0.820569487	0.908349201	0.075753691	0.275684017	0.22850947	0.011312047	0.159754972	1.958891394	0.469757493	0.67779211	3.786745722	0.488846976	0.215482209	1.557401528	1.319170481	0.785784777	0.324660632	0.715747755	0.276351759	0.361602335	0.211179348	0	1.374694602	1.193906272	0	0.591190545	0.726559424	3.029017909	2.27607174	0.567771786
CD1E	0.135962811	0.012738523	0.12114865	0.338732954	0.227915595	7.632905879	1.648422724	0.227483587	0.011459861	7.262565477	6.798004051	0.056316713	0.032398947	0.217474641	0.112842087	0.048215578	1.242226291	0.825542902	0.144315515	0.085301079	0.526532915	0.031218204	0.190752214	0.062779384	0.024862456	0.039013482	0.440790637	0.168949291	0.054768449	1.315318445	0.362034232	0.124038827	0.376008364	1.287549537	0.057568537	0.050968803	0.09176554	0.060738641	0.010457322	0.139243695	0.028382226	0.877182342	0.575273779	0.023554008	0.248060107	0.222516935	0.886843486	0.732927266	0.077993186
OR10K1	0.014982764	0.01544129	0.014685308	0.016424113	0	0.012976718	0	0	0	0.022008709	10.90691816	0.034132791	0	0	0	0.058445607	0	0.693554836	0.079516057	0.073856884	0.372311808	0	0	0	0	0	0	0.034132619	0.013277763	0	0	0.013668771	0	1.745708056	0	0.037069794	0.015890812	0.012270954	0	0.011252493	0	0	0.03670164	0.014275762	0	0	0	0	0.011817651
OR10R2	0.033985309	0.01751269	0.033310592	0.018627356	0.013623227	0.014717504	0	0.015637015	0.031509617	0	8.625186963	0	0.029694322	0	0	0	0	0.528141025	0.126256037	0.05025873	0.28653103	0	0	0	0	0	0	0.038711402	0.030117867	0	0.016055422	0	0	1.088283496	0	0.014014196	0	0.013917063	0	0.038285939	0	0	0.027750032	0	0	0	0	0	0.013402952
OR10Z1	0.015964674	0	0	0.017500484	0.012799082	0	0	0.029382089	0.014801712	0	9.63176451	0	0	0	0.032388528	0.074731076	0.010555766	0.918480914	0.050836332	0.078697167	0.269197175	0	0	0.016217341	0	0.012597586	0.02648052	0.036369534	0	0	0.01508414	0	0.033493622	1.61374193	0	0.078998399	0.016932231	0	0.013506819	0.011989937	0	0	0	0	0	0	0	0	0.012592133
OR6K6	0	0	0.010052777	0.01124307	0.008222685	0.008883167	0	0.009438164	0	0.015065985	6.81389855	0.007788495	0	0	0	0.03200699	0.013562964	0.495117873	0.021772977	0.050558474	0.036409251	0.017269673	0	0.020837447	0	0	0.03402447	0.023365366	0	0	0.009690706	0	0	0.886371271	0	0.059210665	0.032634	0.008400039	0	0	0	0.010109388	0.01674932	0.009772424	0	0	0.020161442	0	0.016179464
MNDA	0.994285191	1.003140919	2.185033486	97.48616263	1.208282861	5.774305079	9.173824112	2.600421522	1.348820216	17.71097478	3.241265515	1.581608695	1.682625173	1.739181689	2.165801661	1.110493959	5.169370337	1.252727944	1.122022665	20.51317014	10.11514433	1.568435174	2.536832796	1.5628752	0.978941872	0.974533213	15.05994205	2.129994976	0.760561271	11.71366145	4.133559005	1.479982498	1.042996926	1.235610315	0.701952301	4.876888106	31.89166019	1.894375249	7.845382263	0.636691737	0.504691128	4.920799608	2.546688948	2.652628143	2.470554858	5.973967127	6.71733825	8.225583591	5.976750935
PYHIN1	0.140818326	0.052407285	0.130354708	0.566005432	0.065855906	3.421771289	3.171218768	0.777504748	0.253867214	2.335714982	1.922641518	0.062378449	0.109367642	0.10323551	0.190457931	0.039672535	0.60520459	0.214696811	0.06643081	0.563039118	0.52766356	0.062570479	0.11718279	0.194702871	0.090483857	0.19445741	0.551495602	0.148519371	0.246120628	3.975959102	0.059133986	0.082077105	0.094374914	0.274663404	0.091092878	0.109683821	0.618154566	0.201829013	0.142304343	0.326089252	0.058383354	0.713277196	0.661148925	0.055905599	0.157005964	0.787040308	0.776613108	0.117814714	0.410343486
IFI16	5.445125931	4.924081455	5.121073879	45.49512768	11.0624451	41.64322952	41.57299301	16.21968719	4.984270366	54.68132656	4.590583456	10.50698497	10.37877063	10.97729507	29.70521338	4.989711723	19.20848909	15.76858109	2.645939423	27.10216901	18.51962516	6.391434375	12.04635462	8.568725269	5.318114672	10.93299464	15.45847629	7.796545204	5.310822152	64.90302871	11.50888589	18.2106555	7.501398027	5.01272924	5.101510837	9.926283775	6.516220546	8.960411699	8.286944595	12.40544881	3.592007412	23.86332937	13.78037096	6.969559333	12.97633799	19.36531899	37.32070374	34.72020782	60.05330588
CADM3	0.060175128	0.01240334	0.076674597	0.0065964	0.072364745	5.545383373	2.486769217	0.575894567	0.066949936	4.030737194	7.972341359	0.913914605	0.021030965	0.18234228	0.280786356	0.084504425	0.234746276	0.680462122	0.025548764	0.830565892	0.18157363	0.005066129	0.191195771	0.213946243	0.012104131	0.503326918	0.089830948	0.169073352	0.261304019	0.833564939	0.011371232	0.109795498	0.06312321	1.369751438	0.184977413	0.02977661	0.031911055	0.054212081	0.040728651	0.058751262	0.069088543	0.332150555	0.697714323	0.063069164	0.149520435	0.140193022	1.2893481	0.090621215	0.066448362
ACKR1	0.257895007	1.582068503	0.668048127	1.393329978	0.659655519	46.06113236	36.80773191	10.22174007	1.298017034	23.3432078	6.044113541	0.261120082	0.203872869	4.351513327	0.143259236	0.081439011	6.828877379	0.763382707	0.05214066	5.769199819	1.329659096	0.005169551	2.385781297	0.792167397	0.030878077	6.226213997	4.140193561	0.331061297	0.331937614	29.51124381	0.493143217	0.476156904	0.096617759	1.435618352	1.59010638	0.364613814	1.061537608	1.267303272	0.223385573	0.428877657	0.077548847	4.726880387	6.292303236	0.620164468	1.044537002	2.841592375	32.80724507	2.525619721	0.368083596
FCER1A	0.088802281	0.109823935	0.522235633	1.830087959	0.697700374	9.214120096	3.80225728	0.245153444	0.395200296	2.113205621	6.333259837	0.040460754	0.356914464	0.781223501	0.594523749	0.055424787	4.168810466	0.61072864	0.207367023	2.206244805	0.803861322	0.164477315	1.112490794	0.090207723	0.089312185	0.196204709	3.387805044	0.728289917	0.015739361	3.03048776	2.332541679	1.490662964	2.645541146	0.616693486	0.645217986	0.600544167	2.034379685	0.130913068	0.345600989	0.160063457	0.020391216	1.470494279	0.551074086	0.135379054	0.594062783	0.075231688	6.004947734	12.48727279	1.120684413
OR10J1	0.012420766	0	0	0.0272313	0	0.010757747	0.010897979	0	0.046063856	0.00912265	8.658812519	0.028296209	0.01085252	0	0	0.019380649	0	0.517463555	0.039551462	0.024491051	0.242509029	0	0.022551301	0.012617345	0.012492087	0.009801119	0	0.037728089	0	0.011394463	0.011735697	0.011331461	0	0.948825432	0	0.010243665	0.026347082	0	0	0	0	0	0.030425794	0.011834659	0	0	0.012208015	0.046762881	0.009796876
APCS	0.075982881	0	0	0	0	0	0.033333684	0.524408405	0.035223918	0.055806962	12.96165593	0.028849904	0.033194639	0	0	1.244872806	0	1.231041426	0	0.037455431	0.370881599	0.287864081	0.034488871	0	0.038209588	0.119914866	0	303.9033562	0	0.034852283	0	0.103978736	0	1.788209208	0.035389425	0	0	0	0	0.028532682	0	0	0.093063481	0	0.762456798	0.482784932	0.074681396	0.071516893	0
DUSP23	1.964140234	30.33601886	8.544482607	36.1306448	51.79174569	19.87794986	36.35531468	41.39792057	59.22188779	68.84943847	11.82458584	29.64665137	14.08181543	16.54279716	21.75249626	18.40937955	20.61876965	5.942742646	15.70743285	25.0144156	14.78077206	15.56200586	5.91096264	2.979173041	76.50010497	95.94431466	71.65168259	33.24249439	24.79796028	23.37464816	114.2211542	25.47912451	25.28888603	49.01718289	7.619227752	8.365616663	28.59377463	22.03616438	4.484446837	12.1647434	7.259496643	6.76269416	16.32340363	4.537642418	25.63627804	90.09448252	16.97779677	45.43232367	122.3455478
FCRL6	0.112696061	0.05807248	0.115981619	0.506503659	0.243944629	1.01511444	0.81081196	0.487415368	0.449292423	1.171218174	7.711494463	0.278131835	0.531722076	0.093634594	0.222917672	0.083526113	0.413553214	0.931557306	0.101676492	0.538864426	0.695104951	0.156549573	0.13811337	0.022895932	0.068005898	0.333478069	0.785099102	0.102694315	0.094877959	3.406509693	0.186340511	0.169640756	0.360562566	1.652209323	0.125973073	0.158002747	0.466151925	0.189212128	0.362314201	0.152348462	0.103511295	0.488755154	0.354276008	0.048320189	0.102315758	0.489304594	0.592596649	0.185626368	0.368889303
SLAMF8	0.553933055	0.731011754	0.489966376	6.723869404	0.563242641	5.224777688	10.08789471	2.50519247	0.501054904	14.63652807	4.965347623	1.503036931	0.613845338	1.109331585	1.329371332	0.395270697	2.327077418	0.955978285	0.423046719	1.058935701	5.071899404	0.733655783	0.981197942	0.603873124	0.699789215	0.335823629	1.65833244	1.313227033	0.790224244	15.26966836	2.265855846	1.472918938	1.523540302	1.704487855	0.314630756	1.883072789	0.737963345	1.266966942	1.42881651	0.826966398	0.263700748	2.250557247	1.787148799	0.30895273	1.020024726	4.792972419	0.544444923	7.356473377	6.932022321
KCNJ9	0.033791559	0.0053578	0.008492484	0.049389765	0.027785766	0.024014112	0.014444243	0.010365246	0.21689987	0.012727592	0.853426229	0.178308284	0.032553244	0.011010211	0.016699304	0.039206813	0.004010249	0.109437917	0.024831347	0.027335224	0.035371893	0.018236557	0.036968744	0.015842938	0.030499889	0.073840504	0.00790447	0.029608238	0.01842841	0.008743429	0.000818661	0.065608368	0.031811469	0.189873648	0.06053306	0.133626382	0.021136136	0.007096268	0.044716364	0.028632095	0.036807334	0.012810463	0.021224485	0.091637657	0.004140224	0.001835102	0.002554827	0.008155235	0.002050237
ATP1A2	0.777984903	0.339983321	0.180530533	0.195879092	0.046283137	0.333338669	0.284619267	0.875292998	0.257429319	0.058553837	8.411129696	5.749198078	0.204167144	0.747030265	0.683206465	0.461119109	0.725249284	0.963499354	0.113799992	0.466167741	0.297646927	0.055546306	1.74693196	0.061436577	0.50320241	1.65080837	0.323749819	0.256771173	0.056033217	1.008765444	0.148053979	0.160510048	0.325863138	2.110622402	0.320097651	0.149635847	0.023325387	0.162107684	0.586108873	0.14245925	0.208313629	0.541931836	0.312012367	0.867001998	0.254839445	0.026200763	12.19671734	0.926319144	0.169129188
ATP1A4	0.05555229	0.012446171	0.011836826	0.042362746	0.007745561	0.181997874	0.089006347	0.020003651	0.058223644	0.102890375	5.718627794	0.078868066	0.021103589	0.044857638	0.004900104	0.02449669	0.038327903	0.573402269	0.079474667	0.05476852	0.282946876	0.014234145	0.037274882	0.00736063	0.004858371	0.257297267	0.410643025	0.027511978	0.01284276	0.033236162	0.063898794	0.048476843	0.002533647	1.282228132	0.053997433	0.017927661	0.0179319	0.009890779	0.008173859	0.021767683	0.033277017	0.049994631	0.041415766	0.023013438	0.016157805	0.035808726	0.0569747	0.075020672	0.032386371
CASQ1	0.143155077	0.053649502	0.586763418	0.178325756	0.010433567	0.422686391	0.234080635	0.107782735	0.174958068	0.210285523	8.980459455	0.350833475	0.08528203	0.139931478	0.059405647	0.055842736	0.103258306	1.015516308	0.117415623	0.230948748	0.537061304	0.021913072	1.807584954	0.033050169	0.039266475	0.492926968	0.658385657	0.079060667	0.247962222	0.232805992	0.092222274	0.261200658	0.088735926	2.113824364	0.096982148	0.064397988	0.020704248	0.101256765	1.607533188	0.263897128	0.194243474	0.08979291	0.244407304	0.092999948	0.087060728	0.034454089	0.159889798	5.4263859	0.066721631
PEA15	52.98415372	68.83508247	43.53012948	45.00547524	85.57027751	67.31073414	86.01533584	81.36827302	54.19756811	112.9945707	17.57807565	78.64187429	48.23857608	104.0456232	83.55163407	46.91467791	81.10018279	37.22087785	55.38735339	44.10892263	25.63963753	63.72460726	42.70162714	63.47560128	75.81442777	105.2069703	105.0227743	79.34783965	49.79945072	116.6882912	75.23918642	31.13229727	38.78159545	63.78117203	60.39864707	21.14911331	35.03260659	89.53708999	50.11975135	48.23060612	45.69236383	86.83142551	68.47642933	151.5735138	83.77102218	159.8286258	119.6596715	33.54418958	60.9389607
NCSTN	41.03162724	47.1510342	52.5647549	27.88725718	44.18921876	31.42319405	35.08175951	44.22524241	44.83596793	43.64222837	13.53596968	40.16271046	25.28429722	61.89426369	60.79422561	33.41927505	46.85223656	30.9787218	30.69905733	22.22258927	32.70182376	39.89721694	29.45284989	46.03479802	58.01817724	58.32711095	50.67829806	48.16748947	51.29686143	39.26747192	64.35366076	40.78257208	50.64523369	36.90716844	76.11252671	28.47259931	58.20000505	46.02633145	31.53506532	26.35450158	53.05237078	44.80778885	37.04176734	57.8324259	40.81664981	70.97589794	43.64308282	50.68496643	67.14470386
NHLH1	0.063734055	0.082105679	0.101511687	0.200862745	0.083031651	0.144901802	0.062910282	0.095305407	0.982392655	0.058513246	3.076353527	0.048398305	0.174021844	0.062298877	0.072731949	0.124308689	0.04214065	0.916688194	0.126842769	0.062834851	0.134335874	0.013414385	0.036161363	0.04046422	0.104162527	0.245173453	0.092500921	0.193592248	0.070601602	0.043850877	0.030109396	0.058144557	0.04178531	1.438467823	0.133580114	0.059133155	0.101395095	0.058723299	0.141544788	0.155564946	0.219523906	0.125641028	0.091071371	0.174588958	0.091363556	0.084366156	0.039151485	0.014997002	0.050270219
VANGL2	5.199081502	0.1313998	7.012018731	1.159517524	2.721992691	2.498926282	1.524700985	1.885913017	2.110271072	1.664765888	7.008603503	4.665253048	1.130503895	0.761608738	1.906441697	1.116276705	1.055323687	1.714361779	0.265648927	0.470207679	0.913592738	0.306118261	0.437252896	0.143906417	0.189970379	0.659538033	0.352466846	0.448234973	0.456140667	1.715457505	0.191852851	5.992443562	0.76779108	1.763548457	4.438315929	0.377761782	0.040066687	4.091771244	0.071912574	0.570981467	6.402922112	1.098452406	0.454981343	0.53091951	0.577642926	1.735223734	0.918969648	0.364456784	1.541980474
SLAMF7	3.131525649	0.689525292	4.681449247	3.993025936	2.026346609	12.59543996	19.39626325	10.15862982	1.206163019	41.78909405	6.913768548	0.769150227	1.014888377	0.826563326	4.79783164	1.544171748	4.534319446	5.081856607	0.828510943	3.481278	6.094349399	0.782321522	0.632674823	3.360436319	1.149523289	1.341851432	13.34782229	1.277206343	2.421064678	48.29158482	9.517345789	2.577135016	3.899043868	1.14005532	1.24645414	1.471411951	2.227350932	2.69411237	2.783058634	3.447544262	0.896178195	8.01427167	6.419019712	0.699456217	2.388848101	29.76721122	3.790276038	3.690892553	16.1758694
LY9	0.165860734	0.056978887	0.26320512	0.541120887	0.148802733	9.234874226	4.182145311	0.886700067	0.281927162	12.15872935	5.145676135	0.089965117	0.162171429	0.169846123	0.188275279	0.083185568	0.942608114	0.671147908	0.142516812	0.451628478	0.904213189	0.09641653	0.132644496	0.613769528	0.150926145	0.158924825	1.591721265	0.254899884	0.517951383	4.050247552	0.235068987	0.1405065	0.447393949	1.096982054	0.139786628	0.182385076	0.45234749	0.404287839	0.190441753	0.240234923	0.072544299	1.619263619	1.270465245	0.060203487	0.211345256	1.768973627	0.687011853	0.211866371	0.270989692
KLHDC9	5.719547749	14.70421936	13.64084912	5.858188698	13.28471472	3.772225631	4.480259903	11.03325412	11.08155643	31.09711589	9.472638967	4.875525779	1.694959719	7.597063518	5.078162929	9.490775084	9.168851299	4.3450584	13.73595689	4.133513245	4.820499677	11.46393172	10.39584512	21.37139163	11.35373147	27.73127676	17.7491703	8.182858867	11.41284328	3.903641071	66.10248586	13.03914484	15.62300275	21.11049304	10.8538274	8.928295906	8.309482157	10.39369136	18.69946628	7.453761744	13.13350671	11.18877941	7.674634487	22.0251947	6.530528297	15.89100524	10.88642867	4.464548848	5.389858441
NIT1	9.587423498	6.412029692	9.228384874	5.024269854	6.746006638	6.735763555	7.690495616	6.699043552	10.60890179	16.9580201	6.700659964	6.452720095	3.653760767	6.82925449	10.88923354	7.290846793	9.057746666	6.719442115	8.07211628	4.323859268	7.173484554	8.710273675	8.234783621	16.35065132	8.834660879	14.86410732	17.72654448	10.9400406	7.750704431	6.847884742	19.11105408	8.345329568	9.375061961	8.03235675	18.50287711	9.158180609	7.721013569	9.266992344	9.184631682	6.82700829	13.13002427	7.841490046	5.803650041	9.602699003	6.152981823	9.896343094	11.28403589	7.073930027	18.04038228
UFC1	100.7872371	79.2783166	83.73515854	68.08377723	125.9141942	55.26046907	62.46446552	79.77670148	114.9350395	173.9162887	28.83486545	56.16998804	53.1961517	88.29947205	94.81390617	71.88183396	90.11658576	54.75454731	114.6312616	52.09923901	38.93281354	52.50173813	87.79752273	146.2500533	110.4294382	112.1275324	223.4683518	68.35075791	96.60133953	72.61831714	255.9516018	120.2297865	139.4541179	105.1944013	130.450917	216.1570952	71.83718229	158.979253	109.6987888	128.0249209	68.70138234	77.91784621	86.79913943	181.2780119	84.88271445	188.8412998	96.75796902	122.8202063	94.73546519
USP21	16.17308069	15.71017618	20.55553633	8.705061513	19.39855735	11.73511398	11.02823848	13.43992407	25.5171861	28.98602096	14.07994559	14.49965798	8.242201541	17.40337712	16.43132131	15.84373889	12.77124119	11.01282679	17.81090643	9.331319295	9.381781736	18.47059533	13.2356335	14.42519075	15.14042964	35.37249715	13.98465268	12.00296781	15.12825953	14.38432099	16.92385446	13.05888663	11.91161378	12.11843489	15.07717302	16.09666185	14.17592258	19.47002144	12.83797356	16.5387437	31.50438147	15.35546073	11.39375353	26.20528221	13.84895517	13.37078717	16.23784135	4.623875279	7.495324163
PPOX	10.26030209	6.20490471	9.596774586	10.6568862	13.33125209	7.110743061	8.0266842	4.660917616	23.45597668	18.67693454	15.13282369	6.333446189	6.095481094	5.800155286	7.957912318	6.025622742	4.572492446	8.066185072	17.27193193	8.231190902	6.900651959	7.394700876	14.77206615	9.822567315	6.34356598	15.30827463	30.87432931	7.092104621	9.000315839	6.646940209	28.81229551	20.34574675	22.49196831	11.51021071	10.10788817	29.003989	5.44567686	9.420731074	13.07612971	12.59286038	17.4257777	5.788777813	5.533209661	10.32248057	4.707642682	4.581696216	11.61303752	8.880408714	7.798152759
NDUFS2	43.79757888	53.37538704	40.50093744	33.59798904	41.00528891	33.47613186	44.59038495	35.81091366	89.08234226	119.2348246	19.36988284	25.07471525	18.24067767	51.3046904	52.47264611	35.20088662	35.21080775	23.26350091	48.77990137	24.87391234	22.86016542	37.0659683	61.42356783	61.33814934	80.54686169	65.53242875	61.72786382	58.91558143	54.90903378	32.46630697	46.1279308	43.50195397	58.93129187	26.13164973	62.89608343	44.44963198	42.9377064	50.16085042	42.53460317	52.6490729	51.46885029	35.73451869	46.76409409	65.9381386	42.09205697	74.2276992	34.94027183	41.58827658	34.16998714
FCER1G	9.925148838	13.97117171	10.32127992	92.17000846	15.78485151	34.03563093	63.36544767	30.07319442	10.54879688	113.5237418	18.27558312	13.84837955	16.6037055	17.47086125	31.63607267	16.24207641	25.28948221	22.86512435	6.637835869	29.75312285	73.58183022	19.08962698	15.38312001	14.18069837	17.8136548	10.18777093	37.877805	18.65845301	12.4784412	83.38896518	22.41505151	6.073281077	7.025578114	12.07915003	3.307290423	9.216980489	27.55763381	17.41401474	10.61586365	15.12026129	4.678561143	49.63024753	20.26046043	25.33347152	20.97543633	42.08475946	32.51714774	30.11396821	48.75283922
TOMM40L	4.914574812	4.026952161	4.067848526	3.852588347	4.77619798	3.538885154	5.283511321	5.133826273	6.927572786	11.28523344	7.361767223	3.515046869	2.633856785	4.538575206	6.463436942	4.419372676	4.250790495	2.796469221	4.890464574	2.176130963	2.047655411	3.439954883	5.57036807	6.537954634	6.839447991	4.018965832	7.683762707	6.617801895	5.747994577	4.161181981	9.314018426	3.897052101	3.349477719	5.335505827	4.96391207	5.166591007	6.235215728	3.246959465	3.801379073	7.049360276	7.266415856	3.787997841	5.832701972	7.997288249	3.22217923	9.304420328	2.780285335	3.549966984	3.645364999
PCP4L1	0.223614168	0.057614389	0.123285776	1.470755763	0.134455737	0.181569761	0.784796149	0.308662023	0.699721139	0.133442851	3.672677944	0.159194916	0.097690316	0.068305867	0.326068105	0.032710751	0.480520983	0.609977891	0.29668953	0.316910192	1.190713851	0.364754143	0.405996724	0.241350307	0.927704921	0.209536752	3.31498695	1.782974103	0.520189538	0.500022345	0.396151298	0.369755675	0.483799407	1.261734344	0.299429724	0.057631021	7.544861168	0.057231577	0.047296864	0.388363036	0.288829038	0.192857843	0.21682293	0.013316396	1.402422323	3.270832508	0.233520454	0.578795158	3.51648884
SDHC	9.400450221	11.50793608	9.998241155	6.057538498	7.383694144	6.942553279	7.790972393	8.35825464	9.257450126	12.79166312	4.70131794	3.704305195	2.863642727	12.33033427	9.13617309	5.976186925	7.761016103	5.527562381	10.59820634	3.556839848	8.399047661	10.96225765	6.700177117	12.1559089	13.60671013	14.81557939	19.42738322	9.395768561	11.97819975	6.805738423	30.3427192	4.021461589	8.688335598	10.43924935	9.77427878	5.678363611	9.350407563	8.489721907	7.14712868	6.592525389	11.17209754	8.965198121	6.980785161	17.52640596	11.84887001	17.12505739	14.12134977	7.676174547	22.86503133
FCGR2A	2.042022622	7.100453146	3.533050739	89.38292851	3.459296121	5.259709308	13.95944891	5.964145022	2.732893434	23.00561851	12.17327219	5.488020435	8.300393545	3.974722912	6.610433221	6.372509137	8.535457387	5.10790475	4.316095855	32.87663296	16.59387898	5.680747823	9.413882478	4.960380618	5.786211572	3.937279996	22.36953407	4.705920162	3.068529543	21.909399	42.37957029	16.08605217	32.35449196	7.138437491	1.52173236	12.85772706	12.41087095	5.846219715	25.89959613	5.401004774	1.467858593	16.38205924	4.436662665	8.137952597	5.871498988	12.86191123	12.65311298	66.91903298	83.20731103
HSPA6	0.245945545	0.115214705	1.380632054	15.89447716	4.705376075	0.74555542	1.422269302	0.853860637	7.804824748	1.724281617	16.60673722	2.113850301	0.634909505	0.579163009	0.64638651	0.846014759	0.687430673	0.598814244	5.838136864	7.318353692	3.135163542	0.884714893	3.399807304	28.98121231	1.236788831	0.379325471	2.252988674	0.831952965	5.022931172	1.784477181	0.538699967	2.58032444	0.844346744	1.207666567	0.2915829	1.42907478	2.893078659	1.098712072	4.18999039	24.18891378	0.449234745	1.16802484	0.794159628	0.617805319	0.779918679	0.497224211	0.955943451	1.894007364	3.721070996
FCGR2B	0.168970145	0.034828246	1.391170603	6.643408931	0.343179291	3.980629979	3.419734367	0.943306296	0.971300401	6.53609618	5.138747426	0.62445361	1.338566095	0.242242348	0.342800244	0.641551471	2.294030112	1.288711329	0.370657936	9.162240846	1.909452787	0.976821363	2.178168829	0.42338946	0.679761494	0.915552421	5.091569507	1.043602159	0.529087593	5.425296697	8.206039267	1.582621114	2.540558715	1.712330821	0.598110345	3.260864953	0.919948637	0.664259213	1.72500483	0.186122222	0.245731784	2.165126446	1.195733357	2.414952581	0.462910847	2.839111007	4.639053835	8.397244129	9.391456092
[truncated: 18,575 more rows]
[truncated: 163 more columns]
