# Supplementary material for: Transcriptome Analysis Identifies Tumor Immune Microenvironment Signaling Networks Supporting Metastatic Castration-Resistant Prostate Cancer
Source: Onco (Basel). Author manuscript; Available in PMC 2024 Mar 1. (PMC10906979; doi:10.3390/onco3020007)
Supplement: Table S2 [file NIHMS1964229-supplement-Table_S2.txt]

Job name:	EPIC_results_mCRPC
Bulk data:	data_mRNA_seq_fpkm_capture_v02-clean.txt
Reference profiles:	Tumor infiltrating cells
Fraction is:	cell fractions
sampleID	Bcells	CAFs	CD4_Tcells	CD8_Tcells	Endothelial	Macrophages	NKcells	Tumour_cells
TP_2077_Tumor	2.00E-04	0	6.00E-04	0.0301	1.00E-04	0	7.00E-04	0.9683
TP_2078_Tumor	0	0	1.00E-04	0	0	0	0	0.9998
SC_9056_T	0	0	0	0	0	0	0	1
SC_9136_Tumor	0	0.8762	0	0	0.0311	0.0715	0	0.0212
SC_9137_Tumor	2.00E-04	0.1962	0	0	0	0	0	0.8036
SC_9138_Tumor	0	0.3547	0	1.00E-04	0	2.00E-04	0	0.645
SC_9139_Tumor	0	0	0	0	0	0	0	0.9999
SC_9140_Tumor	0.0281	0.234	0.0708	0.038	0	0.0018	0	0.6274
SC_9141_Tumor	0.0978	0.5313	0.1301	3.00E-04	0.1789	0.0616	0	0
SC_9142_Tumor	1.00E-04	0	1.00E-04	0	0	0	0	0.9997
TP_2079_Tumor	0	0.1798	0.0203	0	0.0206	0.0151	0	0.7641
MO_1469_T	0.0492	0.0641	0.1918	0.0119	0	0.0244	1.00E-04	0.6586
TP_2081_T	0.1871	0	0.536	0.2126	0.0639	0	0	4.00E-04
SC_9074_T	0	0	1.00E-04	0.0237	0.9761	0	1.00E-04	0
SC_9086_T	0.067	0	1.00E-04	0.0574	0	0	2.00E-04	0.8752
SC_9145_Tumor	0.0856	0.3896	0.3056	0.0778	0.1166	0.0248	0	1.00E-04
SC_9148_Tumor	0.0394	0.3583	0	4.00E-04	0	0.0137	9.00E-04	0.5874
SC_9144_Tumor	0.0254	0	0.1066	0.0332	0.0162	0.0189	0	0.7996
SC_9150_Tumor	0	0	0.0139	0.0508	0.0013	0	0.006	0.928
SC_9151_Tumor	0.045	0.0727	0.1411	0.0395	0	1.00E-04	0	0.7016
SC_9152_Tumor	0.0506	0.328	0.1358	0	0.0641	0	0	0.4215
SC_9153_Tumor	0.0873	0.2389	0.1269	0	0.1192	0.04	0.0019	0.3858
MO_1473_Tumor	0.1498	0	0.555	0.1834	9.00E-04	0.0147	0	0.0963
TP_2093_T	0	0	0	0	0	0	0	0.9999
TP_2096_T	0	0	1.00E-04	0	1.00E-04	0	0	0.9998
SC_9156_Tumor	0.077	0.1705	0.3125	0.0623	0	0.0425	0	0.3351
SI_9157_Tumor	1.00E-04	0.1931	0	0	0	0.036	0	0.7708
SC_9162_Tumor	0.083	0.2566	0.2787	0.067	0.1304	0	0	0.1842
SC_9163_Tumor	0.1846	0	0	1.00E-04	0	6.00E-04	0	0.8147
SC_9165_Tumor	0	0	4.00E-04	5.00E-04	0	0	0	0.9991
SC_9158_Tumor	0	0	0	0	0	0.0152	1.00E-04	0.9847
SC_9170_Tumor	0.0571	0	0.0998	0.1441	1.00E-04	0.0147	0	0.6841
SC_9171_Tumor	0	0.4878	0	0	0	0.0305	0	0.4817
SC_9027_T	0	0	0	1.00E-04	0	0	0	0.9999
SC_9175_T	1.00E-04	0	0.1386	0.0305	0.0096	0	4.00E-04	0.8209
SC_9172_Tumor	0	0.206	0	2.00E-04	0	0.0148	0	0.779
SC_9173_Tumor	2.00E-04	0	0.2944	0.3842	0	0	0.0058	0.3154
MO_1492_T	0	0	0	0	0.0072	0	0	0.9927
MO_1490_T	0.0217	0	0.4917	0.2511	0.228	0.0075	0	0
MO_1499_T	0.1749	0	0.5024	0.2181	0.0409	0.0636	0	0
MO_1510_T	0.0607	0.8019	0	0	0.0261	0.107	0.0042	1.00E-04
MO_1511_T	0	0.2535	0	0	0.0593	0	0.0013	0.6859
MO_1514_T	0.7939	0	0.0045	0.0132	0.1726	8.00E-04	0.0152	0
MO_1517_T	0	0	0	0	0.0013	0	0	0.9987
SC_9176_T	0	0	0	0.002	0	0	0	0.998
SC_9178_T	0.1084	0	0	0	0	0.023	0	0.8686
SC_9177_T	0.0392	0	0.0204	7.00E-04	0	0.0141	0.004	0.9216
SC_9179_T	0	0.5515	7.00E-04	0	0	0.0508	0	0.3969
SC_9146_T	0	0	0	2.00E-04	0	0.0224	0.0041	0.9733
SC_9182_T	0	1	0	0	0	0	0	0
MO_1482_T	0.0701	0.4806	0.2344	0.003	0.1686	0.0432	0	0
MO_1541_T	4.00E-04	0	0	0	0	0	0	0.9996
MO_1543_T	0.0206	0	0	0.001	0	0.6511	0.014	0.3133
SC_9184_T	0	0	3.00E-04	0	0	0.9997	0	0
SC_9186_T	0	0	0.0849	0.3808	1.00E-04	0	5.00E-04	0.5337
SC_9187_T	0	0	8.00E-04	0.0013	0	0	0	0.9978
SC_9189_T	0	0	0.0014	0.0059	0	0	0	0.9927
SC_9190_T	0.098	0.1083	0.3944	0.1088	0.043	3.00E-04	0	0.2472
SC_9192_T	0.0692	0	0	0.0016	0.0461	0.0161	0.002	0.8649
SC_9194_T	0	0	1.00E-04	0	0	0	0	0.9999
SC_9033_T	0.0702	0	0.1851	0.0582	0.1905	0.0327	0	0.4634
SC_9193_T	0.055	0.4738	0.2788	0.046	0.1085	0.0281	0	0.0097
SC_9195_T	0.0772	0	0.231	0.1095	0.0606	0	0	0.5218
MO_1553_T	0.1148	0.7214	0	0	0	0.1535	0.0103	0
MO_1556_T	0	0	0	0	0	0	0	0.9999
SC_9069_T	0	0	0.2004	0.0409	0.5566	0.1918	0.0103	0
SC_9120_T	0.3239	0.3419	0.0155	0.0098	0.3074	0	0.0015	0
SC_9196_T	0.1265	0.6593	2.00E-04	0.0461	0.0495	0.0996	0.0187	1.00E-04
SC_9197_T	0.0638	0	0.1835	1.00E-04	0	0	1.00E-04	0.7525
SC_9199_T	0.0085	0	0	0	0	0	0	0.9915
SC_9201_T	3.00E-04	0	0	0	0.0458	0	0	0.9539
SC_9200_T	0	0.9994	0	6.00E-04	0	0	0	0
SC_9203_T	0.0591	0	0.0012	0.0621	0	0.042	0	0.8355
SC_9204_T	0.0299	0.2554	0.1829	0.0053	0.0572	0	0.0024	0.4668
MO_1015.Tumor	0	0	0	0	0.0061	0	0	0.9939
MO_1040.Tumor	0	0.5147	0	0	0	0.0495	0	0.4358
MO_1054.Tumor	0.0217	0.1899	0	0	0	0.0325	4.00E-04	0.7555
MO_1071.Tumor	0.0309	0.5574	0	0	0	0.0683	0.0019	0.3415
MO_1074.Tumor	0.051	0	0	0.05	0	0	1.00E-04	0.8989
MO_1008.Tumor_Dura	0.0251	0	0.8539	0.0518	0.0687	0	4.00E-04	0
MO_1084.Tumor	2.00E-04	0.7934	0	0	0.1244	0.082	0	0
MO_1094.Tumor	0.0349	0.1453	0	0	0.0386	0.0047	0	0.7764
SC_9001.Tumor_Liver1	0.0347	0.1489	0.1441	0	0.0369	0.0153	0	0.6201
MO_1095.Tumor	0.0314	0.3102	0	0	0.0153	0	0	0.643
MO_1096.Tumor	0.0765	0	0.3499	0.2444	0.3176	0	1.00E-04	0.0115
TP_2001.Tumor	0.0115	0.5669	0	0	0.117	0.0508	0.0041	0.2497
SC_9008.Tumor	0	1	0	0	0	0	0	0
SC_9009.Tumor	0.0279	0.4391	0	0	0	0.0285	0.0021	0.5024
SC_9010.Tumor	0	1	0	0	0	0	0	0
TP_2010.Tumor	0.0304	0.6447	0	0	0	0.085	0.0067	0.233
SC_9003.Tumor	0.0045	0.1244	2.00E-04	0	0.0459	0.0051	0	0.8198
SC_9005.Tumor	0.0644	0.3736	0	1.00E-04	0	0.0336	1.00E-04	0.5282
TP_2009.Tumor	0.0382	0	0	0	0	0	0	0.9618
SC_9007.Tumor	0	0.5645	0	0	8.00E-04	0	0	0.4347
SC_9011.Tumor	7.00E-04	0	0.3372	0	0.0205	9.00E-04	0.0178	0.6229
SC_9012.Tumor	0	0	0	0	4.00E-04	0.1167	6.00E-04	0.8823
MO_1114.Tumor	0	0	0	0	0.2209	0	0.0022	0.7769
MO_1118.TM	0.1202	0.6721	0.0271	0.0058	0.1697	0	0.0051	0
MO_1124.Tumor	0.0723	0.4599	0	0	0.1084	0.0556	0.0045	0.2993
MO_1130.Tumor	0	0.3295	0.5431	0.0166	0.0344	0	0.0762	1.00E-04
SC_9016.Tumor	0.3539	0	0.0229	0.0024	0	0.6208	0	0
SC_9017.Tumor	0.0026	0.9827	5.00E-04	0.0124	5.00E-04	1.00E-04	0.0012	0
SC_9019.Tumor	0.2383	0	4.00E-04	0	1.00E-04	0	4.00E-04	0.7609
SC_9020.Tumor	0.0406	0	0.2697	0.5161	0.0029	0.1707	0	0
SC_9021.Tumor	0.0218	0	0	0	0	0.0155	0	0.9627
SC_9022.Tumor	0.06	0.2433	0	0	0	0.0316	0.0021	0.663
SC_9023.Tumor	0.0582	0	0	0	0.1016	0.0489	0.0043	0.787
SC_9024.Tumor	0.0251	0.4659	0	0	0	0.0304	8.00E-04	0.4777
TP_2020.Tumor	0	0.9999	1.00E-04	0	0	0	0	0
SC_9026.Tumor	0.0666	0	0	0	0.1477	0.0566	0.0056	0.7235
SC_9027.Tumor	3.00E-04	0.042	0.0312	0.0022	0.299	0.0386	0	0.5867
SC_9028.Tumor	0.0205	0	0.0065	0.1445	0	0.0146	0	0.8139
SC_9029.Tumor	0	0	0.0615	0.0078	0	0	0	0.9307
TP_2032.Tumor	0.2718	0	0.2908	0.2711	0	0.0935	0.0727	0
SC_9030.Tumor	0	0	0	3.00E-04	0	0	0	0.9997
SC_9039.Tumor	0.055	0.2483	0.0726	0	0.1149	0.0239	0.0013	0.4841
MO_1161.TM	0	1	0	0	0	0	0	0
MO_1162.Tumor	0.0493	0	0.0857	0.1231	0.2051	0.0092	0.0399	0.4877
SC_9032.Tumor	2.00E-04	0	3.00E-04	0	0	0	0	0.9995
SC_9034.Tumor	0.0446	0	0	0.0033	2.00E-04	0.0123	0	0.9396
SC_9036.Tumor	0.4496	0	0.3177	0.0676	0.044	0.0262	3.00E-04	0.0946
SC_9037.Tumor	0	0	1.00E-04	0	1.00E-04	0.2149	0.0097	0.7752
SC_9018.Tumor	0	0.9991	0	0	6.00E-04	1.00E-04	1.00E-04	0
SC_9035.Tumor	0	0	0.2221	0.082	0.2566	0	7.00E-04	0.4386
SC_9043.Tumor	0.0791	0	0.114	0.0288	0	0.0052	0.002	0.7709
MO_1176.Tumor	1.00E-04	0	1.00E-04	0	0	0	0	0.9997
MO_1179.Tumor	0.004	0	4.00E-04	0	1.00E-04	0	5.00E-04	0.995
MO_1184.Tumor	0.0853	0	0.2023	0.1072	0	0	0	0.6052
SC_9046.Tumor	0	0	0.2814	0.1944	0.0049	0.4847	0.0347	0
SC_9047.Tumor	0	0.7267	0.0153	0.0309	0.1323	0.0102	0	0.0845
SC_9048.Tumor	0	0.5597	0.0984	0	0.214	0.1278	0	0
SC_9049.Tumor	0	0	0.0012	0.0059	0.028	0	0.0017	0.9632
MO_1192.Tumor	1.00E-04	0.8454	0	0	0	0.1445	6.00E-04	0.0095
SC_9050.Tumor	0.1016	0.631	0.17	0.034	0	0.0627	5.00E-04	2.00E-04
SC_9054.Tumor	0.0036	0	0.1982	0.0809	0	5.00E-04	0	0.7168
SC_9055.Tumor	0.001	0.3914	0	0	0	0.0196	0.0019	0.5861
SC_9056.Tumor	0.0573	0	0.0151	0.0492	0	0.0187	0	0.8596
MO_1215.Tumor	0.0378	0.2213	0.0982	0.0155	0.0459	0.0033	0	0.578
MO_1219.Tumor	0.0058	0	0.1321	0	0	6.00E-04	0	0.8615
MO_1221.Tumor	0.0169	0.1843	0.0546	0	0.0389	0.015	0	0.6904
MO_1232.Tumor	0.1826	0	0.56	0.1481	5.00E-04	0.1087	1.00E-04	1.00E-04
SC_9057.Tumor	0.0332	0.3382	0	0	0.1008	0.0478	8.00E-04	0.4792
SC_9058.Tumor	0	0.9993	0	0	4.00E-04	1.00E-04	1.00E-04	0
SC_9059.Tumor	0.0356	0.8189	0	3.00E-04	0.0363	0.104	0.0049	0
SC_9060.Tumor	0.2436	0.4124	0	0	0	0	0.0048	0.3392
MO_1241.Tumor	0	0.9997	2.00E-04	0	0	0	0	0
MO_1244.Tumor	0	0	8.00E-04	0.0028	0	0	1.00E-04	0.9962
MO_1249.Tumor	0.3161	0	0.0295	0.0057	0.4491	0.1996	0	0
MO_1262.Tumor	0.0016	0	0.6188	0.1355	0.2436	0	0	5.00E-04
MO_1263.Tumor	0	0	0	0	0	0	2.00E-04	0.9998
SC_9061.Tumor	0.0626	0	1.00E-04	0.0092	0.2377	0	0.0023	0.6881
SC_9062.Tumor	0.08	0	1.00E-04	0	0	0	0.0065	0.9134
SC_9063.Tumor	0	0.9998	1.00E-04	0	0	0	0	0
MO_1202.Tumor	0.076	0	0.143	0.1004	0.1417	0.0289	0.0012	0.5088
MO_1277.TM	0	0.121	0	0	1.00E-04	0	0	0.8789
SC_9016_T	0.1079	0.0951	0.0769	1.00E-04	0	0.0187	0.0058	0.6954
SC_9065.Tumor	0.3307	0	0.0815	0.4931	0.0086	0.0361	0.0036	0.0463
SC_9066.Tumor	0	0	0.0305	0.0244	0.0429	0.0179	0	0.8843
SC_9068.Tumor	0.0284	0.1194	0.0972	0.0273	0.0889	0.0373	0	0.6014
SC_9071.TM	0.0645	0	2.00E-04	0.0799	0.0317	0.0094	0.0023	0.812
SC_9072.TM	0	0	0	0	0	0	0.0019	0.9981
TP_2034.Tumor.Bone.Block.3B	0.0031	0	0.0974	0.034	0.093	0.0138	0	0.7587
SC_9073.TM	0	1	0	0	0	0	0	0
TP_2054.TM	0	0.3977	0.098	0.0217	0	7.00E-04	1.00E-04	0.4819
SC_9076.TM	0.0864	0	0.13	1.00E-04	0	0	5.00E-04	0.7829
MO_1316.TM	0.0018	0	0.6034	0.3945	1.00E-04	0	0	2.00E-04
SC_9005_T	0.0918	0.6474	0.0278	0	0	0	2.00E-04	0.2328
SC_9080.TM	0.0718	0.5165	0	0	0.0408	0.0408	0.0045	0.3255
SC_9081.TM	0	1	0	0	0	0	0	0
SC_9082.TM	0	0	0	0	0.0878	0.0425	0	0.8697
SC_9065.TM.Tumor2	0	0.1207	1.00E-04	0	0	0	6.00E-04	0.8786
SC_9083.TM	0.1255	0	0.4065	0.1341	0.0173	0.0569	0	0.2597
SC_9084.TM	0	0.9304	1.00E-04	0	0	0.0694	0	0
SC_9031.TM	0.0552	0.2047	0.1223	0.0184	0.07	0	0.0022	0.5273
MO_1336.TM	0.0493	0	0.5204	0.1754	0.1871	0.0678	0	0
MO_1337.TM	0.2993	0.3746	0	0	0.2335	0.0709	0.0217	0
MO_1339.TM	0.0756	0.8464	0	0	0	0.0692	0.0087	0
SC_9086.TM	0.0839	0	6.00E-04	1.00E-04	4.00E-04	0.0135	0.0039	0.8975
SC_9089.TM	6.00E-04	0	0.3766	0.1216	0	0	0	0.5012
SC_9090_T	0	0	0.123	1.00E-04	0	0	0.0172	0.8597
SC_9091.TM	0	0	0	1.00E-04	0	0	0	0.9999
TP_2060.TM	0.006	0	0.6754	0	1.00E-04	0.2979	0.0205	0
TP_2061.TM	0	0	2.00E-04	0	0.0385	0.0744	0	0.8867
TP_2064.TM	0.0552	0	0.1779	0.0421	0	0.0116	5.00E-04	0.7127
SC_9092.TM	0.1853	0	0.6299	0.1128	0.0718	0	1.00E-04	0
SC_9093.TM	0	0	0	0	0.0527	0	1.00E-04	0.9471
SC_9097.TM	1.00E-04	0	0.4134	0.1451	0	0	0	0.4414
SC_9094.Tumor	0.0031	0.98	0	0	0	0.0064	0.0105	0
SC_9099.Tumor	0.0011	0	0.5102	0.4856	0	0	1.00E-04	0.003
SC_9100.Tumor	0.0437	0	3.00E-04	0	6.00E-04	0.9549	0	3.00E-04
SC_9035_T	0	0.9764	0	0	0	0.0236	0	0
SC_9096.Tumor	0	0.0537	0.0289	0	0.0173	0.0131	0	0.887
SC_9103.Tumor	0	0.0166	0	0	1.00E-04	0	0	0.9833
SC_9104.Tumor	1.00E-04	0.8744	0	0	1.00E-04	0	0.0013	0.1242
SC_9107.Tumor	0	1.00E-04	0	0	0	0.1404	3.00E-04	0.8592
SC_9109.Tumor	6.00E-04	0	0	0.0012	2.00E-04	0	0.0288	0.9693
MO_1410.Tumor	0	0	0	0	0	0.1131	0	0.8868
SC_9105_Tumor	0	0.6049	0	2.00E-04	0	0.0249	5.00E-04	0.3695
SC_9118_Tumor	0	0	0.0026	0	0.8751	0.1183	0.004	0
MO_1420_Tumor	0.0192	0.9394	0	0	7.00E-04	0.0394	0.0014	0
MO_1421_Tumor	0.0304	0	0.0015	0.1028	0	0	0	0.8654
TP_2069_Tumor	2.00E-04	0.3657	0	0	0.0545	0	0.0041	0.5756
SC_9121_Tumor	0.0727	0	0.0555	0.1136	1.00E-04	0	2.00E-04	0.758
SC_9123_Tumor	1.00E-04	0	0	1.00E-04	0.1615	0.8383	0	1.00E-04
MO_1443_T	0.0914	0	0.0014	0.0242	0	1.00E-04	0.0066	0.8762
SC_9124_Tumor	2.00E-04	0	1.00E-04	1.00E-04	2.00E-04	0	0	0.9993
SC_9126_Tumor	0.0103	0.2892	0.0424	0	0.0688	0.0065	0	0.5828
SC_9129_Tumor	0	0.5204	0	0	0	0	7.00E-04	0.4789
SC_9132_Tumor	0	0	0.3235	0.1395	0	0	8.00E-04	0.5362
MO_1447_Tumor	0	0	0.2452	0.0737	0	1.00E-04	0	0.681
MO_1446_T	0.0043	0.1938	0.0779	0	0.002	0.0159	0	0.7061
MO_1460_Tumor.	0.0359	0.007	0.1421	0.1114	0.1032	0.0057	0	0.5947
